# Supplementary material for: Unraveling the genetics of feline hypertrophic cardiomyopathy: a multiomics study of 138 cats
Source: G3 (Bethesda). 2025 Jul 3;15(9):jkaf153. doi: 10.1093/g3journal/jkaf153 (PMC12405878; doi:10.1093/g3journal/jkaf153)
Supplement: jkaf153_Supplementary_Data [file jkaf153_supplementary_data.zip › Supplemental_Tables_G3-2025-406024.xlsx]

## Sheet: Table S1
Table S1. Full list of genes used in burden test panels and variant counts in Figure 3. The groups are defined by association strength with HCM in clinicalgenome.org. The expanded group largely include genes with syndromic HCM association in humans. Genes included in each panel are noted with a 'Y'.
geneName	classification	sarcomere	panel_1	panel_2	panel_3	panel_4	panel_5
ACTC1	core_sarcomere	Y	Y	Y	Y	Y	Y
MYBPC3	core_sarcomere	Y	Y	Y	Y	Y	Y
MYH7	core_sarcomere	Y	Y	Y	Y	Y	Y
MYL2	core_sarcomere	Y	Y	Y	Y	Y	Y
MYL3	core_sarcomere	Y	Y	Y	Y	Y	Y
TNNI3	core_sarcomere	Y	Y	Y	Y	Y	Y
TNNT2	core_sarcomere	Y	Y	Y	Y	Y	Y
TPM1	core_sarcomere	Y	Y	Y	Y	Y	Y
ALPK3	hcm_definitive		Y	Y	Y	Y	Y
CSRP3	hcm_definitive		Y	Y	Y	Y	Y
FHOD3	hcm_definitive		Y	Y	Y	Y	Y
TNNC1	hcm_definitive		Y	Y	Y	Y	Y
JPH2	hcm_moderate			Y	Y	Y	Y
KLHL24	hcm_moderate			Y	Y	Y	Y
TRIM63	hcm_moderate			Y	Y	Y	Y
KLF10	hcm_limited				Y	Y	Y
NEXN	hcm_limited				Y	Y	Y
OBSCN	hcm_limited				Y	Y	Y
PDLIM3	hcm_limited				Y	Y	Y
RBM20	hcm_limited				Y	Y	Y
RPS6KB1	hcm_limited				Y	Y	Y
RYR2	hcm_limited				Y	Y	Y
TMPO	hcm_limited				Y	Y	Y
TTN	hcm_limited				Y	Y	Y
ANKRD1	hcm_disputed					Y	Y
CALR3	hcm_disputed					Y	Y
CASQ2	hcm_disputed					Y	Y
DSP	hcm_disputed					Y	Y
KCNQ1	hcm_disputed					Y	Y
MYH6	hcm_disputed					Y	Y
MYLK2	hcm_disputed					Y	Y
MYOM1	hcm_disputed					Y	Y
MYOZ2	hcm_disputed					Y	Y
MYPN	hcm_disputed					Y	Y
TCAP	hcm_disputed					Y	Y
VCL	hcm_disputed					Y	Y
ACTN2	expanded						Y
ALMS1	expanded						Y
BRAF	expanded						Y
CAV3	expanded						Y
FHL1	expanded						Y
FLNC	expanded						Y
FXN	expanded						Y
GAA	expanded						Y
GLA	expanded						Y
HRAS	expanded						Y
KRAS	expanded						Y
LAMP2	expanded						Y
LZTR1	expanded						Y
MAP2K1	expanded						Y
MAP2K2	expanded						Y
MYOM2	expanded						Y
NRAS	expanded						Y
PLN	expanded						Y
PRKAG2	expanded						Y
PTPN11	expanded						Y
RAF1	expanded						Y
RASA2	expanded						Y
RIT1	expanded						Y
RRAS2	expanded						Y
SOS1	expanded						Y
SOS2	expanded						Y
TTR	expanded						Y

## Sheet: Table S2
Table S2. Clinical, laboratory, and echocardiographic data for cats in cohort 1
Subject Number	NCBI BioSample Accession Number WGS	Breed	Sex	Body Weight (kg)	A31P_genotype	main_phenotype	ACVIM	MWT > or = 7 mm	LVOTO	CHF_Y_N	ATE_Y_N	SCD_Y_N	SEC_Thrombus	ATE_or_SEC	CHF_ATE_SCD	Age at Diagnosis (years)	TT4 (ug/dL) (note: only included if age of diagnosis > or = to 7 years)	Systolic BP (mmHg)		Echocardiographic Measurements on Most Recent Echocardiogram
																				2D (mm)				M-Mode (mm)			Diastolic LV Wall Thickness (mm)
																				RPLx 4c LAD (mm)	RPSx LA	RPSx Ao	RPSx LA:Ao	LVIDd	LVIDs	%FS	IVSd Max	LVPWd Max	Overall MWT
1	SAMN45893795	Ragdoll	F	4.2	0/0	HCM	C	Y	Y	Y	N	N	N	N	Y	4.2	NR	NA		14.9	14.2	9.2	1.54348	11.1	6.7	39.6396	7.9	7.5	7.9
2	SAMN45893796	DSH	F	3.8	0/0	HCM	C	Y	Y	N	N	N	N	N	N	5.6	2.8 (NR)	NA		12.7	14	8.7	1.6092	12.3	6.3	48.7805	8	8.7	8.7
3	SAMN45893797	Maine Coon	M	9	0/0	HCM	B2	Y	Y	N	N	N	N	N	N	4.5	NR	NA		20.3	19.3	10.4	1.85577	14.6	6.4	56.1644	8.5	8.5	8.5
4	SAMN45893798	Ragdoll	M	5.9	0/0	HCM	C	Y	N	Y	N	N	N	N	Y	12	2.5	137		14.8	13.8	7.2	1.91667	15.6	8.8	43.5897	7.8	7.7	7.8
5	SAMN45893799	Maine Coon	F	5.4	0/1	HCM	B1	Y	Y	N	N	N	N	N	N	12.4	NA	NA		14	15.2	10.7	1.42056	15.5	5.6	63.871	8.3	6.3	8.3
6	SAMN45893800	DSH	M	5.8	0/0	HCM	C	Y	Y	Y	N	Y	N	N	Y	2.4	NR	NA		16.5	14.7	8.4	1.75	13.5	6.7	50.3704	7.8	6.3	7.8
7	SAMN45893801	DSH	M	6.4	0/0	HCM	C	Y	N	N	Y	N	Y	Y	Y	14.5	1	142		13.3	11.3	10.5	1.08	13.4	9.5	29.1045	6.8	5.9	6.8
8	SAMN45893802	DSH	M	4.1	0/0	HCM	NA	Y	Y	N	N	Y	N	N	Y	3.6	NR	NA		13.4	11.1	9.2	1.21	12.5	5.4	56.8	7.4	6.5	7.4
9	SAMN45893803	DSH	M	4.7	0/0	HCM	D	Y	Unknown	Y	Y	N	Y	Y	Y	5	NR	NA		18.1	17.3	9	1.92	15	4.9	67.3333	6.5	6.2	6.5
10	SAMN45893804	DSH	M	4	0/0	HCM	B1	Y	Y	N	N	N	N	N	N	2.2	NR	NA		15	14.3	10	1.43	NA	NA	NA	7.8	7.4	7.8
11	SAMN45893805	DSH	M	5.3	0/0	HCM	C	Y	Unknown	Y	Y	N	Y	Y	Y	5.8	2 (NR)	120		20.8	17.8	7.8	2.28	14.7	10	31.9728	7.9	7.5	7.9
12	SAMN45893806	DSH	M	6	0/0	HCM	C	Y	N	Y	Y	N	Y	Y	Y	6.2	2(NR)	110		23.7	22.6	8.5	2.66	19.4	14.5	25.2577	7.04	6.53	7.04
13	SAMN45893807	DSH	M	11	0/0	HCM	C	Y	N	Y	Y	N	Y	Y	Y	5.3	NR	NA		27	26.6	9.8	2.71429	15	8.2	45.3333	6.8	9.2	9.2
14	SAMN45893808	DSH	M	5.6	0/0	HCM	C	Y	N	Y	N	N	Y	Y	Y	10.4	NA	128		26	26.6	9.3	2.86022	15.5	10.3	33.5484	4.5	9.7	9.7
15	SAMN45893809	DSH	M	6.9	0/0	HCM	B1	Y	Y	N	N	N	N	N	N	2.6	NR	115		14.6	15	9.1	1.64835	14.3	4.8	66.4336	8.5	8.7	8.7
16	SAMN45893810	DSH	M	4.7	0/0	HCM	D	Y	N	Y	Y	N	Y	Y	Y	10.7	1.6	108		29.7	24.4	10.7	2.28037	9.2	3.7	59.7826	6.8	12.4	12.4
17	SAMN45893811	DLH	M	5.11	0/0	HCM	B1	Y	Y	N	N	Unknown	N	N	N	10.3	2.89	140		12.7	13.6	9.7	1.40206	13.4	3.2	76.1194	7.8	7.6	7.8
18	SAMN45893812	Ragdoll	M	7.6	0/0	HCM	C	N	N	N	Y	N	N	Y	Y	5.3	1.9 (NR)	113		20.9	19.1	10.7	1.78505	18.3	11.2	38.7978	4.7	6	6
19	SAMN45893813	DSH	M	2.2	0/0	HCM	B1	N	N	N	N	N	N	N	N	4.9	NR	152		12.6	8.9	10.6	0.839623	12.5	7.2	42.4	6.8	5.9	6.8
20	SAMN45893814	DSH	M	7.1	0/0	HCM	B2	Y	Y	N	N	N	Y	Y	N	9.4	1.8	110		24.7	22.2	10.4	2.13462	20.5	10.8	47.3171	7.9	9.4	9.4
21	SAMN45893815	DSH	M	NA	0/0	HCM	B1	Y	N	N	N	N	N	N	N	6	NR	106		16.4	15.3	10	1.53	14.3	3.9	72.7273	6.6	5.2	6.6
22	SAMN45893816	DSH	M	5	0/0	HCM	B1	Y	N	N	N	N	N	N	N	4.7	1.6 (NR)	99		17.7	16.5	9.7	1.70103	16	8.6	46.25	8.7	8.5	8.7
23	SAMN45893817	DSH	F	5	0/0	HCM	B2	Y	Y	N	N	N	N	N	N	11.1	2.8	125		20.2	17.2	8.6	2	NA	NA	NA	8.4	8.5	8.5
24	SAMN45893818	DSH	M	5.4	0/0	HCM	C	Y	N	Y	N	N	Y	Y	Y	4.9	NR	NA		26.5	23.3	10.3	2.26214	13.2	7.7	41.6667	7.8	9.7	9.7
25	SAMN45893819	DSH	M	5.1	0/0	HCM	NA	Y	N	N	N	N	N	N	N	4.2	1.7 (NR)	105		18.1	15.5	10.2	1.51961	20	8.3	58.5	6.2	8.3	8.3
26	SAMN45893820	DSH	F	NA	0/0	HCM	B1	Y	Y	N	N	N	N	N	N	4.2	2 (NR)	108		15.9	14.5	9	1.61111	14.5	4.2	71.0345	6.2	8.2	8.2
27	SAMN45893821	Maine Coon cross	M	6.6	0/0	HCM	C	N	Y	Y	N	N	Y	Y	Y	4.7	2.8 (NR)	101		18.9	19.3	8	2.4125	16.4	5.8	64.6341	5.35	6.8	6.8
28	SAMN45893822	DSH	F	7.2	0/0	HCM	B1	Y	Y	N	N	N	N	N	N	1.9	NR	127		17	14.4	10.5	1.37143	15.4	6.1	60.3896	5.7	7.8	7.8
29	SAMN45893823	DSH	M	NA	0/0	HCM	B1	N	N	N	N	N	N	N	N	15.4	2.7	115		16.6	17.86	10.4	1.71731	NA	NA	NA	6.2	4.41	6.2
30	SAMN45893824	DSH	M	4.8	0/0	HCM	D	Y	N	Y	Y	N	Y	Y	Y	5.3	NR	110		25.3	20.3	8.5	2.38824	20.3	12.4	38.9163	5.3	7.9	7.9
31	SAMN45893825	DSH	M	6.2	0/0	HCM	D	Y	N	Y	Y	N	Y	Y	Y	10.5	NA	115		30.1	28.5	10.6	2.68868	17.9	13.9	22.3464	4.9	9.3	9.3
32	SAMN45893826	DSH	M	5.5	0/0	HCM	B1	N	N	N	N	N	N	N	N	14.3	2.1	137		14.5	10.7	9.7	1.10309	13.8	5.6	59.4203	6	5.6	6
33	SAMN45893827	DLH	F	4	0/0	HCM	D	Y	N	Y	Y	N	Y	Y	Y	1.4	NR	132		18.3	16	7.8	2.05128	11.7	6.9	41.0256	7	6.5	7
34	SAMN45893828	DSH	M	5.6	0/0	HCM	D	Y	Y	Y	N	N	Y	Y	Y	1.5	NR	100		24.1	24.6	6.8	3.61765	11.7	6.6	43.5897	7	11.6	11.6
35	SAMN45893829	DSH	F	5.7	0/0	HCM	B1	N	N	N	N	N	N	N	N	1.5	NR	120		11.6	11.7	8.6	1.36047	12.9	5.3	58.9147	7	6.4	7
36	SAMN45893830	DSH	M	NA	0/0	HCM	B1	N	N	N	N	N	N	N	N	1.5	NR	118		14.5	12.1	9.6	1.26042	12.5	7.3	41.6	5.3	6	6
37	SAMN45893831	DSH	M	6.3	0/0	HCM	B2	Y	Y	N	N	N	N	N	N	13.7	2.1	130		18.1	17.9	9.3	1.92473	18.6	6.2	66.6667	7.83	5.31	7.83
38	SAMN45893832	DSH	M	7.8	0/0	HCM	D	Y	N	Y	N	N	Y	Y	Y	15.2	1.7	129		21.3	23.3	9.6	2.42708	24.5	18	26.5306	7	6	7
39	SAMN45893833	DSH	F	2.9	0/0	HCM	C	N	N	Y	N	N	N	N	Y	0.5	NR	100		15.2	13.6	6.8	2	10.2	4	60.7843	5.2	6.2	6.2
40	SAMN45893834	DSH	M	7.7	0/0	HCM	B1	N	N	N	N	N	N	N	N	3.7	NR	138		14.1	12.9	11	1.17273	14.9	2.6	82.5503	6.3	5.7	6.3
41	SAMN45893835	DSH	M	7.34	0/0	HCM	B1	Y	N	N	N	N	N	N	N	2.9	3.2 (NR)	NA		17.3	15.2	10.7	1.42056	16.2	7.2	55.5556	7	7.5	7.5
42	SAMN45893836	DSH	M	4.9	0/0	HCM	D	Y	Y	N	Y	N	N	Y	Y	3.9	NR	130		11.3	13.9	9.2	1.51087	12.2	7	42.623	6.1	7.6	7.6
43	SAMN45893837	DLH	F	4.7	0/0	HCM	B1	Y	N	N	N	N	N	N	N	9	2.7	108		12.6	12.2	9	1.35556	14.5	5.6	61.3793	6.5	6.1	6.5
44	SAMN45893838	DSH	M	5.5	0/0	HCM	D	Y	Y	Y	Y	Unknown	Y	Y	Y	4	NR	NA		25.3	23.7	11.4	2.07895	18.2	9.1	50	9	9.1	9.1
45	SAMN45893839	DMH	M	5.4	0/0	HCM	B1	Y	Y	N	N	N	N	N	N	1.1	NR	NA		16.6	14.9	10.5	1.41905	17.6	9	48.8636	6.5	5.8	6.5
46	SAMN45893840	DSH	M	5.2	0/0	HCM	D	Y	N	Y	Y	N	Unknown	Y	Y	10.3	2.9	130		15.9	13	8.7	1.49425	18.2	6.8	62.6374	6	6.1	6.1
47	SAMN45893841	Bengal	F	NA	0/0	HCM	C	Y	Y	Y	N	N	N	N	Y	1.2	NR	NA		17.3	18.6	8.4	2.21429	11.7	5.8	50.4274	9	7.9	9
48	SAMN45893842	DSH	M	7.4	0/0	HCM	NA	N	Y	N	Y	N	N	N	Y	2.5	2.7 (NR)	109		16.7	18.2	10.4	1.75	16.8	7	58.3333	6.4	6.2	6.4
49	SAMN45893843	DLH	M	7.1	0/0	HCM	B2	Y	Y	N	N	N	N	N	N	5.9	3 (NR)	NA		23.1	24.5	10.1	2.42574	21.1	13.1	37.9147	8.5	7.2	8.5
50	SAMN45893844	DSH	F	4.9	0/0	HCM	B1	Y	Y	N	N	N	N	N	N	7.6	2.3	103		13.4	12.3	8.5	1.44706	7.9	1.2	84.8101	6.35	9.1	9.1
51	SAMN45893845	DSH	M	NA	0/0	HCM	B2	Y	Y	N	N	N	N	N	N	2.9	NR	NA		25	19.3	9.4	2.05319	20	7.7	61.5	6.9	7.1	7.1
52	SAMN45893846	DSH	M	5	0/0	HCM	D	Y	N	Y	Y	N	Y	Y	Y	2.3	NR	NA		23.7	22.5	7.8	2.88462	13.9	7	49.6403	7.7	8.9	8.9
53	SAMN45893847	DSH	M	4.1	0/0	HCM	B2	N	Y	N	N	N	N	N	N	12.4	2.7	NA		21.6	17.9	8.6	2.0814	16	7.2	55	9.7	6.8	9.7
54	SAMN45893848	DMH	F	NA	0/0	HCM	B1	N	Y	N	N	N	N	N	N	4	NR	109		16.6	16.4	10	1.64	14.7	5.5	62.585	7.73	6.7	7.73
55	SAMN45893849	DSH	M	7.8	0/0	HCM	B1	N	N	N	N	N	N	N	N	10	Reported as WNL (value not provided)	NA		13.9	12.9	9	1.43333	13.8	7.5	45.6522	6.58	5.6	6.58
56	SAMN45893850	DLH	M	6.7	0/0	HCM	B1	N	N	N	N	N	N	N	N	5	NR	NA		14.4	11.5	7.5	1.53333	11.8	4.4	62.7119	6.4	6.6	6.6
57	SAMN45893851	DSH	M	3.4	0/0	HCM	D	Y	N	Y	Y	N	Y	Y	Y	10.6	NA	NA		17.3	15.7	9.2	1.70652	11.9	6.8	42.8571	9.2	8.6	9.2
58	SAMN45893852	DSH	F	7.6	0/0	HCM	B1	Y	Y	N	N	N	N	N	N	4.5	NR	NA		15.4	14.5	11.7	1.23932	15.4	6.9	55.1948	7.8	7.3	7.8
59	SAMN45893853	DSH	M	NA	0/0	HCM	B1	N	Unknown	Unknown	Unknown	Unknown	Unknown	N	N	14.6	Reported as WNL (value not provided)	NA		12.6	13.2	9.8	1.34694	14.5	6	58.6207	6.4	6.2	6.4
60	SAMN45893854	DSH	F	7.11	0/0	HCM	B1	N	N	N	N	N	N	N	N	14.6	Reported as WNL (value not provided)	NA		11.8	13.9	9.5	1.46316	14.2	5.4	61.9718	6.8	6.6	6.8
61	SAMN45893855	DSH	M	5	0/0	HCM	B1	N	N	N	N	N	N	N	N	8.7	Reported as WNL (value not provided)	155		15.4	13.6	8.2	1.65854	15.9	6.3	60.3774	5.69	5.95	5.95
62	SAMN45893856	Japanese bobtail cross	F	4.7	0/0	HCM	C	N	N	Y	N	N	Y	Y	Y	6.1	2.8 (NR)	NA		27.5	20.8	7.4	2.81081	13.4	9.1	32.0896	6.1	6.8	6.8
63	SAMN45893857	DSH	M	6.3	0/0	HCM	B1	N	N	N	N	N	N	N	N	2.3	NR	NA		14	11.2	10.2	1.09804	15.5	7.9	49.0323	6.4	5.9	6.4
64	SAMN45893858	DSH	M	5.5	0/0	HCM	C	Y	Y	Y	N	N	N	N	Y	4.7	NR	112		18.4	17.2	9.5	1.81053	17.1	3.8	77.7778	4.7	7.8	7.8
65	SAMN45893859	DSH	M	5.1	0/0	HCM	C	Y	N	Y	N	N	Y	Y	Y	5	NR	NA		23.6	23.1	7.1	3.25352	13.1	6	54.1985	6.2	9	9
66	SAMN45893860	DSH	M	6.3	0/0	HCM	B1	N	Y	N	N	N	N	N	N	NA	2.2	Reported as WNL (value not provided)		13.6	12.9	10	1.29	11.9	4.2	64.7059	7.2	6	7.2
67	SAMN45893861	DSH	M	5.6	0/0	HCM	NA	Y	N	Y	N	N	N	N	Y	12.2	2.2	107		17.4	16.8	8.1	2.07407	15.7	7.9	49.6815	9.61	7	9.61
68	SAMN45893862	DSH	M	6.4	0/0	HCM	D	Y	N	Y	N	N	Y	Y	Y	7.2	NA	NA		27.8	25.9	9.7	2.6701	NA	NA	NA	5.9	7.7	7.7
69	SAMN45893863	DSH	M	5.7	0/0	HCM	C	Y	Y	Y	N	N	Y	Y	Y	2.9	NR	NA		35.2	28.9	8	3.6125	12.7	6.2	51.1811	7.15	9.1	9.1
70	SAMN45893864	DSH	M	6.3	0/0	HCM	C	Y	Y	Y	N	N	Y	Y	Y	8.4	2.3	133		15.6	14.5	11.7	1.23932	16.8	7.8	53.5714	7.07	6.66	7.07
71	SAMN45893865	DSH	M	6.1	0/0	HCM	D	Y	N	Y	N	N	Y	Y	Y	2	NR	NA		26	24.2	9.1	2.65934	16.9	10.9	35.503	7.3	12.06	12.06
72	SAMN45893866	DLH	F	4.2	0/0	HCM	D	Y	N	Y	Y	N	Y	Y	Y	9.8	NA	NA		27.8	27.1	8	3.3875	10	6.7	33	8.33	8.2	8.33
73	SAMN45893867	DSH	M	6.3	0/0	HCM	B2	Y	N	N	N	N	N	N	N	7.3	2.5	119		14.3	17	8.3	2.04819	16.5	9.4	43.0303	7.54	5.8	7.54
74	SAMN45893868	DSH	M	5.4	0/0	HCM	B1	Y	Y	N	N	N	N	N	N	1.2	4.3 (NR)	132		16	11.9	8.9	1.33708	12.9	5.9	54.2636	7.63	6.81	7.63
75	SAMN45893869	DSH	F	4.5	0/0	HCM	B1	Y	Y	N	N	N	N	N	N	11.8	2.8	102		15.6	12.3	7.8	1.57692	15	7.1	52.6667	5.25	9.23	9.23
76	SAMN45893870	DSH	M	6.3	0/0	HCM	B2	Y	Y	N	N	N	Y	Y	N	9	2.1	117		27.2	21.8	7.2	3.02778	14.2	6.1	57.0423	7.7	7.81	7.81
77	SAMN45893871	Maine Coon	M	6	0/0	HCM	B1	Y	N	N	N	N	N	N	N	12	Reported as WNL (value not provided)	112		13.6	11.9	8.8	1.35227	13.9	4.9	64.7482	6.25	5.33	6.25
78	SAMN45893872	Siamese cross	M	5.4	0/0	HCM	B1	Y	Y	N	N	N	N	N	N	1.1	NR	120		12.8	12.9	9.6	1.34375	15.5	6.3	59.3548	6.18	6.48	6.48
79	SAMN45893873	Sphynx cross	M	4.5	0/0	HCM	B1	Y	Y	N	N	N	N	N	N	1.8	2.1 (NR)	132		17.2	17.7	10.8	1.63889	19.2	12.8	33.3333	5.33	10.41	10.41
80	SAMN45893874	DSH	M	4.6	0/0	HCM	B2	Y	Y	N	N	N	N	N	N	3.5	1.8 (NR)	106		20.6	20.5	9.1	2.25275	10.8	4	62.963	5.86	12	12
81	SAMN45893875	DSH	M	6.1	0/0	HCM	B1	Y	Y	N	N	N	N	N	N	3.6	3 (NR)	124		15.9	16.4	9.8	1.67347	13.2	8.8	33.3333	8.08	9.12	9.12
82	SAMN45893876	Siamese cross	F	NA	0/0	HCM	D	N	N	Y	Unknown	N	N	N	Y	11.9	NA	NA		NA	NA	NA	1.7	17.3	12.4	28.3237	6.2	5.3	6.2
83	SAMN45893877	Sphynx	M	NA	0/0	HCM	B1	Y	Y	N	N	N	N	N	N	1.6	NR	NA		18	14.1	9.2	1.53261	12	4	66.6667	6.8	9.2	9.2
84	SAMN45893878	DSH	M	6.1	0/0	HCM	B1	Y	Y	N	N	N	N	N	N	4.3	NR	116		14.6	11.7	9.3	1.25806	16	5.5	65.625	6.73	8.56	8.56
85	SAMN45893879	DSH	M	5.5	0/0	HCM	C	Y	Y	Y	N	N	Y	Y	Y	1.4	NR	93		21.3	20.8	8	2.6	14.4	6.6	54.1667	8.92	8.5	8.92
86	SAMN45893880	DSH	F	3.3	0/0	HCM	C	N	N	Y	Y	N	Y	Y	Y	18	3	120		16.6	15.6	7.6	2.05263	15.1	11.2	25.8278	6.62	3.2	6.62
87	SAMN45893881	Persian	F	3.2	0/0	HCM	B1	N	Y	N	N	N	N	N	N	6.5	NR	Reported as WNL (value not provided)		14.2	12.5	9	1.38889	14.2	6.7	52.8169	7.2	5.2	7.2
88	SAMN45893882	DSH	M	6.2	0/0	HCM	B1	Y	Y	N	N	N	N	N	N	11	1.3	134		13.9	12.3	10.4	1.18269	14.2	5.2	63.3803	7.1	5.6	7.1
89	SAMN45893883	Maine Coon	M	NA	0/0	HCM	NA	Y	Y	N	Y	N	N	N	Y	6.5	NR	NA		18.2	16.5	9.7	1.70103	12.4	4.3	65.3226	7.8	8.1	8.1
90	SAMN45893884	Persian	M	3.6	0/0	HCM	C	Y	Y	Y	N	Y	Y	Y	Y	0.3	NR	NA		26.7	24.5	9.5	2.57895	20.9	8.9	57.4163	8.9	6.9	8.9
91	SAMN45893885	DSH	M	6.7	0/0	HCM	D	N	N	Y	Y	N	Y	Y	Y	8.2	NA	NA		30.3	26.4	12	2.2	19.7	16.4	16.7513	4.6	7.8	7.8
92	SAMN45893886	DSH	F	5	0/0	HCM	D	Y	Y	Y	N	N	Y	Y	Y	4	NR	NA		NA	14.2	8.8	1.61364	11.7	5.5	52.9915	7.7	7.5	7.7
93	SAMN45893887	Persian	M	NA	0/0	HCM	B1	N	Unknown	Unknown	Unknown	Unknown	Unknown	N	N	6.5	NR	NA		NA	NA	NA	NA	NA	NA	NA	6.5	NA	6.5
94	SAMN45893888	DSH	F	6	0/0	HCM	C	Y	N	Y	N	N	N	N	Y	4.9	NR	Reported as WNL (value not provided)		15.9	16.1	8.9	1.80899	10.2	4.9	51.9608	8.9	7.3	8.9
95	SAMN45893889	Sphynx	M	5	0/0	HCM	B1	Y	Y	N	N	N	N	N	N	2.1	NR	NA		NA	13.8	9.4	1.46809	19.9	5.5	72.3618	6.4	7.2	7.2
96	SAMN45893890	DSH	M	5	0/0	HCM	D	Y	N	Y	N	N	N	N	Y	4.2	NR	142		19.6	19.6	8	2.45	14.8	9.2	37.8378	7.3	7.9	7.9
97	SAMN45893891	DSH	M	8	0/0	HCM	C	Y	N	Y	N	N	N	N	Y	9.7	NA	130		NA	17.8	8.6	2.06977	19.4	8.3	57.2165	8.5	9.3	9.3
98	SAMN45893892	DSH	M	6	0/0	HCM	D	Y	N	Y	Y	N	Y	Y	Y	7.9	NA	NA		33.4	26.6	10.2	2.60784	12	8.7	27.5	8.4	9.9	9.9
99	SAMN45893893	DSH	M	7	0/0	HCM	C	N	N	Y	Y	N	N	Y	Y	7	NA	140		18.6	20.7	9.1	2.27473	20	13.6	32	4.9	3.5	4.9
100	SAMN45893894	DSH	F	4	0/0	HCM	D	Y	Y	Y	Y	N	Y	Y	Y	3.6	NR	NA		23	20.4	9.3	2.19355	12.6	5.4	57.1429	5.3	8.2	8.2
101	SAMN45893895	DSH	M	NA	0/0	HCM	D	Y	N	Y	N	N	N	N	Y	9	NA	NA		18.6	18.5	6.8	2.72059	10.7	5.3	50.4673	7.2	9.8	9.8
102	SAMN45893896	DSH	F	3	0/0	HCM	D	Y	Y	Y	Y	N	Y	Y	Y	14	NA	NA		NA	18.8	5.9	3.18644	13.4	5.4	59.7015	6.4	8.2	8.2
103	SAMN45893897	DSH	M	7.7	0/0	HCM	D	Unknown	Unknown	Y	Unknown	Unknown	Unknown	N	Y	NA	NA	NA		NA	NA	NA	NA	NA	NA	NA	NA	NA	NA
104	SAMN45893898	DSH	M	6	0/0	HCM	D	Y	N	Y	N	N	N	N	Y	5	NR	NA		17.9	15.6	8.6	1.81395	11	4	63.6364	7	13	13
105	SAMN45893899	DSH	F	6	0/0	HCM	C	Y	Y	Y	N	N	N	N	Y	8.3	NA	NA		17.9	15.8	10.4	1.51923	12.1	5.6	53.719	7.8	6.9	7.8
106	SAMN45893900	DSH	M	6	0/0	HCM	D	Y	Y	Y	N	N	N	N	Y	7.7	NA	NA		14.5	10.6	9.1	1.16484	12.7	5.6	55.9055	6.5	8.9	8.9
107	SAMN45893901	Sphynx	M	4.3	0/0	HCM	B1	Y	N	N	N	N	N	N	N	6.6	2.3 (NR)	130		18	16	9	1.77778	16	5	68.75	6.5	8.5	8.5
108	SAMN45893902	DSH	M	5.6	0/0	HCM	D	Unknown	Unknown	Y	Unknown	Unknown	Unknown	N	Y	4	1.1 (NR)	101		NA	NA	NA	NA	NA	NA	NA	NA	NA	NA
109	SAMN45893903	DSH	M	6	0/0	HCM	D	Y	Y	Y	N	N	Y	Y	Y	8.1	Reported as WNL (value not provided)	160		31.3	NA	NA	NA	18.1	13.1	27.6243	8.5	7.8	8.5
110	SAMN45893904	DMH	M	5.6	0/0	Normal	Normal	Normal	Normal	Normal	Normal	Normal	Normal	Normal	Normal	13.2	1.6 (NR)	126 (NR)		13.8	13.5	10.2	1.32353	17.4	7.6	56.3218	5	5.3	5.3
111	SAMN45893905	DSH	M	NA	0/0	Normal	Normal	Normal	Normal	Normal	Normal	Normal	Normal	Normal	Normal	12.9	3.1 (NR)	120 (NR)		15.1	12.5	11.4	1.09649	14.8	7	52.7027	5.6	5.6	5.6
112	SAMN45893906	DLH	F	NA	0/0	Normal	Normal	Normal	Normal	Normal	Normal	Normal	Normal	Normal	Normal	12.2	2 (NR)	184 (NR)		13.5	9.8	8.4	1.16667	16.5	8.1	50.9091	4.9	5.2	5.2
113	SAMN43718842	DSH	M	5.95	0/0	Normal	Normal	Normal	Normal	Normal	Normal	Normal	Normal	Normal	Normal	10.7	3.5 (NR)	128 (NR)		15.4	11.5	9.9	1.16162	13.8	4.3	68.8406	5.72	5.87	5.87
114	SAMN43718843	Persian	M	5.9	0/0	Normal	Normal	Normal	Normal	Normal	Normal	Normal	Normal	Normal	Normal	12.6	2.4 (NR)	140 (NR)		12.3	12.4	9.9	1.25253	12.5	4.2	66.4	5.84	5.65	5.84
115	SAMN43718844	DSH	M	6.4	0/0	Normal	Normal	Normal	Normal	Normal	Normal	Normal	Normal	Normal	Normal	11	2.6 (NR)	118 (NR)		12.6	12.6	8.8	1.43182	14.6	7.1	51.3699	4.14	5.6	5.6
116	SAMN43718845	DSH	M	4.6	0/0	Normal	Normal	Normal	Normal	Normal	Normal	Normal	Normal	Normal	Normal	15.8	3 (NR)	146 (NR)		11.6	12.6	9.2	1.36957	15.7	8.6	45.2229	5.79	4.74	5.79
117	SAMN43718846	DSH	F	4.1	0/0	Normal	Normal	Normal	Normal	Normal	Normal	Normal	Normal	Normal	Normal	10.3	2.9 (NR)	149 (NR)		14.9	11.8	9.5	1.24211	14.7	5.2	64.6259	5.19	4.73	5.19
118	SAMN43718847	DSH	M	6.5	0/0	Normal	Normal	Normal	Normal	Normal	Normal	Normal	Normal	Normal	Normal	15.2	3.7 (NR)	136 (NR)		13.2	12.4	10.2	1.21569	16	6.3	60.625	5.49	5.59	5.59
119	SAMN43718848	DLH	F	3.8	0/0	Normal	Normal	Normal	Normal	Normal	Normal	Normal	Normal	Normal	Normal	11.1	3 (NR)	142 (NR)		13.7	11.6	8.8	1.31818	16	9.9	38.125	4.26	3.9	4.26
120	SAMN43718849	DSH	M	6.8	0/0	Normal	Normal	Normal	Normal	Normal	Normal	Normal	Normal	Normal	Normal	10.9	2.9 (NR)	118 (NR)		15.2	14.2	9.7	1.46392	15.9	5.1	67.9245	5.85	5.86	5.86
121	SAMN43718850	DSH	F	5.2	0/0	Normal	Normal	Normal	Normal	Normal	Normal	Normal	Normal	Normal	Normal	12.1	3.7 (NR)	135 (NR)		13.4	12	9	1.33333	13.3	4.2	68.4211	5.95	5.8	5.95
122	SAMN43718851	DSH	M	5.9	0/0	Normal	Normal	Normal	Normal	Normal	Normal	Normal	Normal	Normal	Normal	10.2	3 (NR)	126 (NR)		13.9	14.3	10.1	1.41584	15.8	6.5	58.8608	5.72	5.82	5.82
123	SAMN43718852	Maine Coon cross	M	6.5	0/0	Normal	Normal	Normal	Normal	Normal	Normal	Normal	Normal	Normal	Normal	13.7	3.5 (NR)	137 (NR)		14	14.1	10.2	1.38235	16.3	8.6	47.2393	5.43	5.85	5.85
124	SAMN43718853	Siberian	M	6	0/0	Normal	Normal	Normal	Normal	Normal	Normal	Normal	Normal	Normal	Normal	12	2.6 (NR)	148 (NR)		14.8	14.5	10.2	1.42157	15.3	6.4	58.1699	5.01	5.01	5.01
125	SAMN43718854	DSH	F	5.7	0/1	Normal	Normal	Normal	Normal	Normal	Normal	Normal	Normal	Normal	Normal	12	3.4 (NR)	144 (NR)		13.6	11.3	8.5	1.32941	13.9	8.2	41.0072	5.05	4.94	5.05
126	SAMN43718855	DSH	F	3.1	0/0	Normal	Normal	Normal	Normal	Normal	Normal	Normal	Normal	Normal	Normal	10.6	3 (NR)	141 (NR)		12.6	11.7	8.7	1.34483	13.3	6.4	51.8797	5.84	4.82	5.84
127	SAMN43718856	DSH	F	6.2	0/0	Normal	Normal	Normal	Normal	Normal	Normal	Normal	Normal	Normal	Normal	12.1	3.4 (NR)	135 (NR)		13.1	12	10.1	1.18812	17.9	7.5	58.1006	5.8	5.92	5.92
128	SAMN43718857	DSH	F	4.6	0/0	Normal	Normal	Normal	Normal	Normal	Normal	Normal	Normal	Normal	Normal	12.1	4.2 (NR)	138 (NR)		10.6	11	9.3	1.1828	15.9	8.5	46.5409	4.84	4.76	4.84
129	SAMN43718858	Siamese cross	F	4.7	0/0	Normal	Normal	Normal	Normal	Normal	Normal	Normal	Normal	Normal	Normal	10.8	3.3 (NR)	122 (NR)		13	12.1	8.8	1.375	12.4	3.6	70.9677	5.64	5.01	5.64
130	SAMN43718859	DLH	F	5.2	0/0	Normal	Normal	Normal	Normal	Normal	Normal	Normal	Normal	Normal	Normal	12.7	3.2 (NR)	158 (NR)		9.9	11.2	8.5	1.31765	14.5	7.1	51.0345	5.85	5.14	5.85
131	SAMN45893907	DSH	F	5.4	0/0	Normal	Normal	Normal	Normal	Normal	Normal	Normal	Normal	Normal	Normal	17.9	NR	NR		NA	13.8	11	1.25455	13.9	6.4	53.9568	4.5	5	5
132	SAMN45893908	DSH	F	NA	0/0	Normal	Normal	Normal	Normal	Normal	Normal	Normal	Normal	Normal	Normal	10.6	NR	NR		NA	NA	NA	NA	NA	NA	NA	NA	NA	NA
133	SAMN45893909	DSH	M	NA	0/0	Normal	Normal	Normal	Normal	Normal	Normal	Normal	Normal	Normal	Normal	12.7	NR	NR		NA	NA	NA	NA	NA	NA	NA	NA	NA	NA
134	SAMN45893910	DLH	F	NA	0/0	Normal	Normal	Normal	Normal	Normal	Normal	Normal	Normal	Normal	Normal	10	NR	NR		NA	NA	NA	NA	NA	NA	NA	NA	NA	NA
135	SAMN45893911	DSH	F	NA	0/0	Normal	Normal	Normal	Normal	Normal	Normal	Normal	Normal	Normal	Normal	13.3	NR	NR		NA	NA	NA	NA	NA	NA	NA	NA	NA	NA
136	SAMN45893912	DSH	F	NA	0/0	Normal	Normal	Normal	Normal	Normal	Normal	Normal	Normal	Normal	Normal	17.3	NR	NR		NA	NA	NA	NA	NA	NA	NA	NA	NA	NA
137	SAMN45893913	DSH	F	NA	0/0	Normal	Normal	Normal	Normal	Normal	Normal	Normal	Normal	Normal	Normal	10.4	NR	NR		NA	NA	NA	NA	NA	NA	NA	NA	NA	NA
138	SAMN45893914	DSH	F	NA	0/0	Normal	Normal	Normal	Normal	Normal	Normal	Normal	Normal	Normal	Normal	11.4	NR	NR		NA	NA	NA	NA	NA	NA	NA	NA	NA	NA
Abbreviations
DSH domestic shorthair
DMH domestic medium hair
DLH domestic longhair
M male
F female
HCM hypertrophic cardiomyopathy
NA not available
NR not required (ie. due to age or control cat). If cats were younger than 7 years of age and TT4 was available, the value was reported and NR was written in parenthesis
WNL within normal limits
TT4 total thyroxine
BP blood pressure
Y yes
N no
LVOTO left ventricular outflow tract obstruction
CHF congestive heart failure
ATE arterial thromboembolism
SCD sudden cardiac death
MWT maximal wall thickness
LVPWd left ventricular posterior wall at end diastole
IVSd interventricular septum at end diastole
LA left atrium
Ao aorta
LAD left atrial diameter
RPSx right parasternal short axis
RPLx4c right parasternal long axis 4 chamber view
LVIDd left ventricular internal diameter at end-diastole
LVIDs left ventricular internal diameter at end-systole
FS fractional shortening
LAur left auricular
WGS whole genome sequencing
SEC spontaneous echo contrast

## Sheet: Table S3
Table S3: Top 100 variants for HCM-affected cats versus controls within cohort 1. MAF = minor allele frequency
Chromosome	Position	Ref_allele	Alt_allele	Gene	Consequence	Impact	MAF_controls	MAF_cases	P_value
E1	57585439	G	C	-	MODIFIER	intergenic_variant	0.1724	0.0138	6.71198e-09
C1	213409749	C	T	NMUR1	MODIFIER	intron_variant	0.1897	0.0046	1.11817e-08
C1	213410007	A	G	NMUR1	MODIFIER	intron_variant	0.1897	0.0046	1.11817e-08
C1	213408813	C	T	NMUR1	MODIFIER	intron_variant	0.1897	0.0046	1.13006e-08
C1	213409153	G	A	NMUR1	LOW	synonymous_variant	0.1897	0.0046	1.13006e-08
C1	213409171	T	A	NMUR1	LOW	synonymous_variant	0.1897	0.0046	1.13006e-08
C1	213409398	G	A	NMUR1	LOW	synonymous_variant	0.1897	0.0046	1.13006e-08
C1	213409507	G	A	NMUR1	LOW	synonymous_variant	0.1897	0.0046	1.13006e-08
C1	213410104	T	C	NMUR1	MODIFIER	intron_variant	0.1897	0.0046	1.13006e-08
C1	213410486	C	G	NMUR1	MODIFIER	intron_variant	0.1897	0.0046	1.13006e-08
C1	213410627	C	T	NMUR1	MODIFIER	intron_variant	0.1897	0.0046	1.13006e-08
C1	213411011	GC	G	NMUR1	MODIFIER	intron_variant	0.1897	0.0046	1.13006e-08
C1	213411031	C	G	NMUR1	MODIFIER	intron_variant	0.1897	0.0046	1.13006e-08
C1	213412256	C	T	NMUR1	MODIFIER	5_prime_UTR_variant	0.1897	0.0046	1.13006e-08
C1	213407301	A	G	NMUR1	MODIFIER	intron_variant	0.1897	0.0046	1.16545e-08
C1	213412872	A	T	NMUR1	MODIFIER	5_prime_UTR_variant	0.1897	0.0046	1.16545e-08
C1	213412222	C	T	NMUR1	MODIFIER	5_prime_UTR_variant	0.1897	0.0047	1.19297e-08
C1	213410110	A	G	NMUR1	MODIFIER	intron_variant	0.1897	0.0046	1.28591e-08
C2	28347432	G	A	-	MODIFIER	intergenic_variant	0.4655	0.1435	2.56246e-08
B3	66696843	G	A	LOC109500724	MODIFIER	intron_variant&non_coding_transcript_variant	0	0.1055	5.14399e-08
F1	51442835	C	G	-	MODIFIER	intergenic_variant	0.0862	0.3211	9.47463e-08
E1	57564711	G	A	LOC109494476	MODIFIER	upstream_gene_variant	0.1724	0.0321	9.74172e-08
D4	89756720	T	TC	MED27	MODIFIER	intron_variant	0.3393	0.0688	1.01866e-07
B3	66695429	C	G	LOC109500724	MODIFIER	intron_variant&non_coding_transcript_variant	0	0.1009	1.07176e-07
B3	66697529	G	A	LOC109500724	MODIFIER	intron_variant&non_coding_transcript_variant	0	0.1009	1.07176e-07
C1	213411804	C	T	NMUR1	LOW	synonymous_variant	0.1786	0.0046	1.0727e-07
D4	89757000	T	A	MED27	MODIFIER	intron_variant	0.3276	0.0694	1.78709e-07
D4	89755951	G	C	MED27	MODIFIER	intron_variant	0.3276	0.0688	1.8888e-07
D4	89756467	T	C	MED27	MODIFIER	intron_variant	0.3276	0.0688	1.8888e-07
D4	89756807	A	C	MED27	MODIFIER	intron_variant	0.3276	0.0688	1.8888e-07
D4	89756860	A	C	MED27	MODIFIER	intron_variant	0.3276	0.0688	1.8888e-07
D4	89756877	T	A	MED27	MODIFIER	intron_variant	0.3276	0.0688	1.8888e-07
D4	89756921	C	G	MED27	MODIFIER	intron_variant	0.3276	0.0688	1.8888e-07
D4	89756922	T	G	MED27	MODIFIER	intron_variant	0.3276	0.0688	1.8888e-07
D4	89756935	T	C	MED27	MODIFIER	intron_variant	0.3276	0.0688	1.8888e-07
D4	89757013	T	C	MED27	MODIFIER	intron_variant	0.3276	0.0688	1.8888e-07
D4	89757121	G	C	MED27	MODIFIER	intron_variant	0.3276	0.0688	1.8888e-07
A2	159938092	C	T	CNTNAP2	MODIFIER	intron_variant	0.6724	0.3303	2.0437e-07
D4	89757062	TCCGAGGCAGGTGCAATTATCATCCCCATCTTACCGAATAGAAAA	T	MED27	MODIFIER	intron_variant	0.3276	0.0694	2.1363e-07
C1	213405766	C	T	NMUR1	MODIFIER	3_prime_UTR_variant	0.2069	0.0138	2.73924e-07
A2	159943054	A	G	CNTNAP2	MODIFIER	intron_variant	0.6897	0.3224	2.76512e-07
C1	213408660	G	A	NMUR1	MODIFIER	intron_variant	0.3103	0.0642	2.99431e-07
B3	66695699	G	A	LOC109500724	MODIFIER	intron_variant&non_coding_transcript_variant	0.0172	0.1514	3.26401e-07
B3	66695707	G	A	LOC109500724	MODIFIER	intron_variant&non_coding_transcript_variant	0.0172	0.1514	3.26401e-07
B2	149932846	A	C	AFDN	MODIFIER	intron_variant	0.1379	0	3.30139e-07
B2	149933023	A	G	AFDN	MODIFIER	intron_variant	0.1379	0	3.30139e-07
D4	89748394	T	C	MED27	MODIFIER	intron_variant	0.3276	0.0787	4.04931e-07
D4	89748391	C	A	MED27	MODIFIER	intron_variant	0.3276	0.0787	4.09121e-07
D4	89748264	T	TTC	MED27	MODIFIER	intron_variant	0.3276	0.078	4.3445e-07
D4	89750555	T	C	MED27	MODIFIER	intron_variant	0.3276	0.078	4.3445e-07
D4	89754805	T	C	MED27	MODIFIER	intron_variant	0.3276	0.078	4.3445e-07
A2	159942491	GC	G	CNTNAP2	MODIFIER	intron_variant	0.6897	0.3241	5.1104e-07
A2	159943249	T	C	CNTNAP2	MODIFIER	intron_variant	0.6897	0.3241	5.1104e-07
A2	159941269	G	A	CNTNAP2	MODIFIER	intron_variant	0.6897	0.3411	6.07013e-07
A2	159942022	T	C	CNTNAP2	MODIFIER	intron_variant	0.6897	0.3411	6.07013e-07
C1	35219657	A	G	LOC111562013	MODIFIER	upstream_gene_variant	0.1786	0.0185	6.14394e-07
C1	213413550	A	C	NMUR1	MODIFIER	upstream_gene_variant	0.1552	0.0046	6.5247e-07
C1	35219412	G	A	LOC111562013	MODIFIER	upstream_gene_variant	0.1724	0.0185	6.61187e-07
A2	159944760	T	C	CNTNAP2	MODIFIER	intron_variant	0.6897	0.3257	6.62161e-07
A2	159945620	T	C	CNTNAP2	MODIFIER	intron_variant	0.6897	0.3257	6.62161e-07
C1	213414807	G	A	NMUR1	MODIFIER	upstream_gene_variant	0.1552	0.0046	6.67017e-07
C1	35216718	C	T	LOC111562013	MODIFIER	upstream_gene_variant	0.1724	0.0185	6.80038e-07
C1	35219527	G	A	LOC111562013	MODIFIER	upstream_gene_variant	0.1724	0.0183	6.82542e-07
C1	35220972	T	C	LOC123379588	MODIFIER	intron_variant&non_coding_transcript_variant	0.1724	0.0183	6.82542e-07
C1	35221051	G	T	LOC123379588	MODIFIER	intron_variant&non_coding_transcript_variant	0.1724	0.0183	6.82542e-07
A2	159937864	G	A	CNTNAP2	MODIFIER	intron_variant	0.6724	0.3349	7.03524e-07
C1	35217907	G	T	LOC111562013	MODIFIER	upstream_gene_variant	0.1724	0.0187	7.31609e-07
C1	35217909	T	C	LOC111562013	MODIFIER	upstream_gene_variant	0.1724	0.0187	7.31609e-07
D1	38773670	T	C	SESN3	MODIFIER	intron_variant	0.2931	0.1055	8.00944e-07
A2	159947487	G	A	CNTNAP2	MODIFIER	intron_variant	0.6897	0.3318	9.02632e-07
E1	57609948	G	C	LOC109494477	MODIFIER	upstream_gene_variant	0.1552	0.0185	1.1098e-06
B1	139590143	G	A	CFAP299	LOW	synonymous_variant	0.2069	0.0321	1.13205e-06
D4	89763786	ACT	A	MED27	MODIFIER	intron_variant	0.25	0.0413	1.23934e-06
C1	201337460	TAAA	T	-	MODIFIER	intergenic_variant	0.2241	0.5185	1.31245e-06
C1	23224722	G	A	-	MODIFIER	intergenic_variant	0.1379	0.0046	1.37468e-06
D4	89756481	G	C	MED27	MODIFIER	intron_variant	0.3103	0.0688	1.45842e-06
D4	89814518	C	T	-	MODIFIER	intergenic_variant	0.3393	0.0741	1.50933e-06
D4	89758977	G	A	MED27	MODIFIER	intron_variant	0.3103	0.0694	1.51223e-06
A1	226655897	C	T	FBXL7	MODIFIER	intron_variant	0.6379	0.4404	1.54082e-06
E2	14869741	C	T	PAK4	MODIFIER	intron_variant	0.5517	0.3486	1.59546e-06
F1	13386809	G	A	-	MODIFIER	intergenic_variant	0.1379	0.0046	1.67539e-06
F1	13386960	T	C	-	MODIFIER	intergenic_variant	0.1379	0.0046	1.67539e-06
F1	13387356	C	T	-	MODIFIER	intergenic_variant	0.1379	0.0046	1.67539e-06
F1	13406289	G	A	LOC101086441	MODIFIER	intron_variant	0.1379	0.0046	1.67539e-06
A1	226655895	C	T	FBXL7	MODIFIER	intron_variant	0.6379	0.4358	1.69084e-06
B2	149930652	G	A	AFDN	MODIFIER	intron_variant	0.125	0	1.71905e-06
B3	66697382	G	A	LOC109500724	MODIFIER	intron_variant&non_coding_transcript_variant	0.0172	0.1009	1.75275e-06
D1	75191953	G	A	NAV2	MODIFIER	intron_variant	0.1379	0.0092	1.86752e-06
D1	75195839	G	A	NAV2	MODIFIER	intron_variant	0.1379	0.0092	1.86752e-06
D1	75198662	G	A	NAV2	MODIFIER	intron_variant	0.1379	0.0092	1.86752e-06
D4	89724768	C	T	MED27	MODIFIER	intron_variant	0.3103	0.078	1.88351e-06
D4	89725909	T	A	MED27	MODIFIER	intron_variant	0.3103	0.078	1.88351e-06
D4	89725954	T	C	MED27	MODIFIER	intron_variant	0.3103	0.078	1.88351e-06
C1	201336302	A	G	-	MODIFIER	intergenic_variant	0.7069	0.412	1.91422e-06
B1	192681185	A	G	LDB2	MODIFIER	downstream_gene_variant	0.3276	0.0648	1.9801e-06
B4	93219222	G	A	IL22	MODIFIER	intron_variant	0.0517	0.2982	2.11329e-06
F1	54385747	G	GA	ESRRG	MODIFIER	intron_variant	0.0345	0.1991	2.14365e-06
C2	28351564	GC	G	-	MODIFIER	intergenic_variant	0.4138	0.1343	2.23237e-06
D4	89750437	G	C	MED27	MODIFIER	intron_variant	0.2759	0.0596	2.23903e-06
D4	89750438	C	T	MED27	MODIFIER	intron_variant	0.2759	0.0596	2.23903e-06

## Sheet: Table S4
Table S4: Top 100 variants for HCM-affected cats within cohort 1 with a maximal wall thickness of ≥7 mm. MAF = minor allele frequency.
Chromosome	Position	Ref_allele	Alt_allele	Gene	Consequence	Impact	MAF_controls	MAF_cases	P_value
C1	163832997	G	T	LOC111561873	MODIFIER	intron_variant&non_coding_transcript_variant	0.0172	0.1651	1.95639e-07
A1	226656479	T	C	FBXL7	MODIFIER	intron_variant	0.3103	0.4679	2.91626e-07
B1	197600167	A	C	-	MODIFIER	intergenic_variant	0.1552	0.4633	2.95714e-07
A1	226655897	C	T	FBXL7	MODIFIER	intron_variant	0.6379	0.4404	3.07987e-07
A1	226645644	C	T	FBXL7	MODIFIER	intron_variant	0.2931	0.5	3.88785e-07
A1	226655895	C	T	FBXL7	MODIFIER	intron_variant	0.6379	0.4358	4.17173e-07
E1	57585439	G	C	-	MODIFIER	intergenic_variant	0.1724	0.0138	4.62466e-07
A1	226657017	G	A	FBXL7	MODIFIER	intron_variant	0.3103	0.5046	4.87926e-07
C2	28347432	G	A	-	MODIFIER	intergenic_variant	0.4655	0.1435	4.94076e-07
C1	64028974	T	C	ST6GALNAC3	MODIFIER	intron_variant	0.5862	0.3532	5.64242e-07
B3	108576342	T	C	-	MODIFIER	intergenic_variant	0.6724	0.445	6.48838e-07
B3	108577521	GA	G	-	MODIFIER	intergenic_variant	0.6724	0.445	6.48838e-07
B3	108599308	TAGTAC	T	-	MODIFIER	intergenic_variant	0.6724	0.445	6.48838e-07
B3	108520277	C	T	SYT16	MODIFIER	intron_variant	0.3448	0.5417	7.931e-07
C2	135853846	G	T	KCNH8	MODIFIER	intron_variant	0	0.0505	8.50283e-07
B3	108536550	T	C	-	MODIFIER	intergenic_variant	0.569	0.3611	9.10335e-07
D4	89756720	T	TC	MED27	MODIFIER	intron_variant	0.3393	0.0688	9.15842e-07
B4	131349321	C	G	CARD10	MODIFIER	intron_variant	0.1034	0.2685	9.20723e-07
C2	135854077	A	C	KCNH8	MODIFIER	intron_variant	0.5345	0.2569	9.23501e-07
A1	226645390	C	T	FBXL7	MODIFIER	intron_variant	0.2414	0.3716	1.00247e-06
A1	226645431	G	T	FBXL7	MODIFIER	intron_variant	0.2414	0.3716	1.00247e-06
A1	226645464	GGCTGGATGGCT	G	FBXL7	MODIFIER	intron_variant	0.2414	0.3716	1.00247e-06
A1	226645491	G	A	FBXL7	MODIFIER	intron_variant	0.2414	0.3716	1.00247e-06
A1	226645617	C	A	FBXL7	MODIFIER	intron_variant	0.2414	0.3716	1.00247e-06
A1	226645618	G	A	FBXL7	MODIFIER	intron_variant	0.2414	0.3716	1.00247e-06
A1	226645676	A	G	FBXL7	MODIFIER	intron_variant	0.2414	0.3716	1.00247e-06
A1	226645939	G	T	FBXL7	MODIFIER	intron_variant	0.2414	0.3716	1.00247e-06
D3	22699489	G	A	HORMAD2	MODIFIER	intron_variant	0.1964	0.0278	1.01233e-06
A1	226648568	T	C	FBXL7	MODIFIER	intron_variant	0.2759	0.4725	1.08193e-06
A1	226645924	G	A	FBXL7	MODIFIER	intron_variant	0.2414	0.375	1.09092e-06
D3	22731587	T	A	HORMAD2	MODIFIER	intron_variant	0.2241	0.055	1.10878e-06
B3	108539839	A	G	-	MODIFIER	intergenic_variant	0.6034	0.3578	1.18906e-06
D2	60901597	A	G	-	MODIFIER	intergenic_variant	0.1897	0.2752	1.28352e-06
B3	108524073	A	G	SYT16	MODIFIER	downstream_gene_variant	0.6552	0.4537	1.29285e-06
C2	28228737	G	A	LOC123379900	MODIFIER	intron_variant&non_coding_transcript_variant	0.3103	0.1009	1.30634e-06
B3	137079765	C	T	-	MODIFIER	intergenic_variant	0.1207	0.3073	1.38977e-06
D4	89757000	T	A	MED27	MODIFIER	intron_variant	0.3276	0.0694	1.48735e-06
A2	159941269	G	A	CNTNAP2	MODIFIER	intron_variant	0.6897	0.3411	1.54772e-06
A2	159942022	T	C	CNTNAP2	MODIFIER	intron_variant	0.6897	0.3411	1.54772e-06
D4	89755951	G	C	MED27	MODIFIER	intron_variant	0.3276	0.0688	1.62627e-06
D4	89756467	T	C	MED27	MODIFIER	intron_variant	0.3276	0.0688	1.62627e-06
D4	89756807	A	C	MED27	MODIFIER	intron_variant	0.3276	0.0688	1.62627e-06
D4	89756860	A	C	MED27	MODIFIER	intron_variant	0.3276	0.0688	1.62627e-06
D4	89756877	T	A	MED27	MODIFIER	intron_variant	0.3276	0.0688	1.62627e-06
D4	89756921	C	G	MED27	MODIFIER	intron_variant	0.3276	0.0688	1.62627e-06
D4	89756922	T	G	MED27	MODIFIER	intron_variant	0.3276	0.0688	1.62627e-06
D4	89756935	T	C	MED27	MODIFIER	intron_variant	0.3276	0.0688	1.62627e-06
D4	89757013	T	C	MED27	MODIFIER	intron_variant	0.3276	0.0688	1.62627e-06
D4	89757121	G	C	MED27	MODIFIER	intron_variant	0.3276	0.0688	1.62627e-06
B3	108575078	C	G	-	MODIFIER	intergenic_variant	0.6379	0.4259	1.64529e-06
A2	159942491	GC	G	CNTNAP2	MODIFIER	intron_variant	0.6897	0.3241	1.77513e-06
A2	159943054	A	G	CNTNAP2	MODIFIER	intron_variant	0.6897	0.3224	1.77513e-06
A2	159943249	T	C	CNTNAP2	MODIFIER	intron_variant	0.6897	0.3241	1.77513e-06
A2	159944760	T	C	CNTNAP2	MODIFIER	intron_variant	0.6897	0.3257	1.77513e-06
A2	159945620	T	C	CNTNAP2	MODIFIER	intron_variant	0.6897	0.3257	1.77513e-06
A1	226656498	C	T	FBXL7	MODIFIER	intron_variant	0.2931	0.445	1.79946e-06
A1	226656664	A	G	FBXL7	MODIFIER	intron_variant	0.2931	0.445	1.79946e-06
C1	64029209	AT	A	ST6GALNAC3	MODIFIER	intron_variant	0.6207	0.4128	1.86826e-06
E3	39387920	T	C	LOC102902382	MODIFIER	intron_variant&non_coding_transcript_variant	0.4138	0.1606	1.91886e-06
D4	89757062	TCCGAGGCAGGTGCAATTATCATCCCCATCTTACCGAATAGAAAA	T	MED27	MODIFIER	intron_variant	0.3276	0.0694	1.95259e-06
F2	14602968	A	G	LOC109496013	MODIFIER	intron_variant&non_coding_transcript_variant	0.0517	0.2103	1.9967e-06
A2	159937864	G	A	CNTNAP2	MODIFIER	intron_variant	0.6724	0.3349	1.9971e-06
A2	159938092	C	T	CNTNAP2	MODIFIER	intron_variant	0.6724	0.3303	1.9971e-06
B3	108596608	C	T	-	MODIFIER	intergenic_variant	0.6034	0.367	2.14484e-06
B3	108596835	G	C	-	MODIFIER	intergenic_variant	0.6034	0.367	2.14484e-06
B3	108597265	G	A	-	MODIFIER	intergenic_variant	0.6034	0.367	2.14484e-06
C2	25264284	G	A	-	MODIFIER	intergenic_variant	0.0179	0.1157	2.18982e-06
C1	13484922	C	T	PAX7	MODIFIER	intron_variant	0.2931	0.1204	2.23673e-06
B4	131911464	A	G	MAFF	MODIFIER	intron_variant	0.569	0.3426	2.25315e-06
C2	28363435	T	G	-	MODIFIER	intergenic_variant	0.4483	0.2037	2.26399e-06
C2	25262546	A	G	-	MODIFIER	intergenic_variant	0.0172	0.1147	2.33967e-06
C2	25263592	C	T	-	MODIFIER	intergenic_variant	0.0172	0.1147	2.33967e-06
C2	25264344	G	A	-	MODIFIER	intergenic_variant	0.0172	0.1147	2.33967e-06
C2	25274950	T	C	-	MODIFIER	intergenic_variant	0.0172	0.1111	2.33967e-06
C2	25275342	T	G	-	MODIFIER	intergenic_variant	0.0172	0.1111	2.33967e-06
B3	108535901	A	G	-	MODIFIER	intergenic_variant	0.569	0.3394	2.44759e-06
B3	108588920	A	G	-	MODIFIER	intergenic_variant	0.2759	0.5046	2.4793e-06
B3	108595659	AT	A	-	MODIFIER	intergenic_variant	0.2759	0.5046	2.4793e-06
B3	108601025	A	G	-	MODIFIER	intergenic_variant	0.2759	0.5	2.4793e-06
A1	226655783	G	GCATCAGA	FBXL7	MODIFIER	intron_variant	0.2931	0.4495	2.62136e-06
A1	226655799	C	CT	FBXL7	MODIFIER	intron_variant	0.2931	0.4495	2.62136e-06
A1	226656050	T	C	FBXL7	MODIFIER	intron_variant	0.2931	0.4495	2.62136e-06
A1	226656640	A	G	FBXL7	MODIFIER	intron_variant	0.2931	0.4495	2.62136e-06
C2	135854079	T	A	KCNH8	MODIFIER	intron_variant	0.5517	0.2982	2.65678e-06
C2	135969566	A	C	KCNH8	MODIFIER	intron_variant	0.569	0.3119	2.7081e-06
B3	108595765	G	A	-	MODIFIER	intergenic_variant	0.2759	0.5138	2.84782e-06
B3	108596866	T	G	-	MODIFIER	intergenic_variant	0.2759	0.5139	2.87641e-06
B3	137076241	T	C	-	MODIFIER	intergenic_variant	0.1207	0.2982	2.96467e-06
B3	137076251	T	C	-	MODIFIER	intergenic_variant	0.1207	0.2982	2.96467e-06
B3	137076259	T	A	-	MODIFIER	intergenic_variant	0.1207	0.2982	2.96467e-06
B3	137076263	C	T	-	MODIFIER	intergenic_variant	0.1207	0.2982	2.96467e-06
C1	64079893	T	C	LOC109502404	MODIFIER	intron_variant&non_coding_transcript_variant	0.569	0.3598	3.1812e-06
A2	159947487	G	A	CNTNAP2	MODIFIER	intron_variant	0.6897	0.3318	3.29562e-06
F1	43588677	G	T	CDK18	MODIFIER	intron_variant	0.1034	0.2569	3.48843e-06
C2	25266725	G	T	-	MODIFIER	intergenic_variant	0.0345	0.1168	3.53321e-06
D4	89775178	T	TA	-	MODIFIER	intergenic_variant	0.2069	0.0459	3.66573e-06
C2	25266727	A	C	-	MODIFIER	intergenic_variant	0.0345	0.1157	3.70488e-06
A1	226652703	T	C	FBXL7	MODIFIER	intron_variant	0.2414	0.3945	3.77855e-06
D4	89748394	T	C	MED27	MODIFIER	intron_variant	0.3276	0.0787	3.8367e-06
A1	102973479	T	G	LOC111560609	MODIFIER	intron_variant&non_coding_transcript_variant	0.2414	0.4495	3.83935e-06

## Sheet: Table S5
Table S5: Top 100 variants for HCM-affected cats within cohort 1 with a left ventricular outflow tract obstruction. MAF = minor allele frequency.
Chromosome	Position	Ref_allele	Alt_allele	Gene	Consequence	Impact	MAF_controls	MAF_cases	P_value
D3	11799446	A	G	-	MODIFIER	intergenic_variant	0.2759	0.3853	3.877e-08
D3	11799533	A	G	-	MODIFIER	intergenic_variant	0.2759	0.3853	3.877e-08
F2	6636762	CTT	C	LYPLA1	MODIFIER	intron_variant	0.0357	0.1574	9.72882e-08
F2	6631224	G	A	LYPLA1	MODIFIER	intron_variant	0.0345	0.156	1.11658e-07
D3	11805191	G	A	-	MODIFIER	intergenic_variant	0.2069	0.3165	1.54819e-07
E3	36319202	C	T	RBFOX1	MODIFIER	intron_variant	0	0.0648	1.94476e-07
D3	38436561	T	TCGC	-	MODIFIER	intergenic_variant	0.0172	0.1422	2.01347e-07
D3	38436567	C	T	-	MODIFIER	intergenic_variant	0.0517	0.055	2.01347e-07
B2	93565387	T	C	LOC111560505	MODIFIER	intron_variant&non_coding_transcript_variant	0	0.028	2.44396e-07
B2	93559581	A	C	LOC111560505	MODIFIER	intron_variant&non_coding_transcript_variant	0	0.0278	2.73074e-07
B2	93566057	A	C	LOC111560505	MODIFIER	intron_variant&non_coding_transcript_variant	0	0.0275	2.88854e-07
B2	93566134	G	A	LOC111560505	MODIFIER	intron_variant&non_coding_transcript_variant	0	0.0275	2.88854e-07
B2	93565194	C	G	LOC111560505	MODIFIER	intron_variant&non_coding_transcript_variant	0	0.0278	3.22578e-07
A3	29254602	A	G	-	MODIFIER	intergenic_variant	0	0.0367	3.42193e-07
B2	78435502	C	T	-	MODIFIER	intergenic_variant	0.0517	0.1262	3.8502e-07
C1	105970969	GA	G	-	MODIFIER	intergenic_variant	0.0172	0.1376	3.93371e-07
C1	105971045	G	A	-	MODIFIER	intergenic_variant	0.0172	0.1376	3.93371e-07
C1	31823658	C	T	CTPS1	MODIFIER	intron_variant	0	0.0688	4.22877e-07
C1	31827574	C	G	CTPS1	MODIFIER	intron_variant	0	0.0642	4.22877e-07
D3	11804548	T	C	-	MODIFIER	intergenic_variant	0.2586	0.3532	4.44096e-07
B2	78430852	A	G	-	MODIFIER	intergenic_variant	0.0517	0.133	4.47809e-07
B2	78433946	C	A	-	MODIFIER	intergenic_variant	0.0517	0.133	4.47809e-07
B2	78436878	C	T	-	MODIFIER	intergenic_variant	0.0517	0.133	4.47809e-07
B2	78437425	A	G	-	MODIFIER	intergenic_variant	0.0517	0.133	4.47809e-07
E3	36357356	T	C	RBFOX1	MODIFIER	intron_variant	0	0.0872	4.67473e-07
F2	6610598	T	C	LYPLA1	MODIFIER	downstream_gene_variant	0.0345	0.1606	5.27343e-07
B4	23029803	C	G	KIAA1217	MODIFIER	intron_variant	0.069	0.1101	5.30102e-07
B2	80021996	C	T	ANKRD6	MODIFIER	intron_variant	0.0357	0.125	5.42438e-07
C2	25264353	G	C	-	MODIFIER	intergenic_variant	0.0172	0.1204	5.46154e-07
D4	60826390	C	T	GABBR2	MODIFIER	intron_variant	0.2241	0.4817	7.07659e-07
D3	33796167	G	A	-	MODIFIER	intergenic_variant	0	0.0275	7.33502e-07
F2	6678003	T	A	-	MODIFIER	intergenic_variant	0.0517	0.1759	7.9641e-07
C2	25264284	G	A	-	MODIFIER	intergenic_variant	0.0179	0.1157	9.20592e-07
C2	25260128	C	T	-	MODIFIER	intergenic_variant	0.0172	0.1215	9.73728e-07
C1	105902801	C	T	PI4KB	MODIFIER	intron_variant	0.069	0.1852	1.00233e-06
C2	25264347	C	T	-	MODIFIER	intergenic_variant	0.0172	0.1215	1.00509e-06
C1	105917146	C	T	RFX5	LOW	synonymous_variant	0.069	0.1927	1.00722e-06
C2	25252971	T	C	-	MODIFIER	intergenic_variant	0.0172	0.1239	1.00862e-06
C2	25254609	C	T	-	MODIFIER	intergenic_variant	0.0172	0.1193	1.00862e-06
C2	25254880	A	T	-	MODIFIER	intergenic_variant	0.0172	0.1193	1.00862e-06
C2	25254881	G	T	-	MODIFIER	intergenic_variant	0.0172	0.1193	1.00862e-06
C2	25256208	C	T	-	MODIFIER	intergenic_variant	0.0172	0.1193	1.00862e-06
C2	25262482	GTCTACAC	G	-	MODIFIER	intergenic_variant	0.0172	0.1193	1.00862e-06
C2	25262546	A	G	-	MODIFIER	intergenic_variant	0.0172	0.1147	1.00862e-06
C2	25263227	C	A	-	MODIFIER	intergenic_variant	0.0172	0.1193	1.00862e-06
C2	25263529	A	G	-	MODIFIER	intergenic_variant	0.0172	0.1193	1.00862e-06
C2	25263592	C	T	-	MODIFIER	intergenic_variant	0.0172	0.1147	1.00862e-06
C2	25263663	T	G	-	MODIFIER	intergenic_variant	0.0172	0.1193	1.00862e-06
C2	25264344	G	A	-	MODIFIER	intergenic_variant	0.0172	0.1147	1.00862e-06
C2	25264450	G	C	-	MODIFIER	intergenic_variant	0.0172	0.1193	1.00862e-06
C2	25265237	AG	A	-	MODIFIER	intergenic_variant	0.0172	0.1193	1.00862e-06
C2	25274950	T	C	-	MODIFIER	intergenic_variant	0.0172	0.1111	1.00862e-06
C2	25275342	T	G	-	MODIFIER	intergenic_variant	0.0172	0.1111	1.00862e-06
C2	25258533	G	C	-	MODIFIER	intergenic_variant	0.0172	0.1204	1.10961e-06
B3	110325685	G	A	SYNE2	MODIFIER	intron_variant	0.0345	0.0926	1.15051e-06
C2	25264259	C	CAG	-	MODIFIER	intergenic_variant	0.0185	0.1193	1.19069e-06
C1	181098739	TGA	T	-	MODIFIER	intergenic_variant	0	0.0648	1.20145e-06
C2	25265545	G	A	-	MODIFIER	intergenic_variant	0.0179	0.1193	1.2269e-06
C2	25260750	C	T	-	MODIFIER	intergenic_variant	0.0179	0.1193	1.24182e-06
C2	25256709	C	G	-	MODIFIER	intergenic_variant	0.0179	0.1193	1.27586e-06
C1	110311255	G	A	LOC123379073	MODIFIER	intron_variant&non_coding_transcript_variant	0.0517	0.1651	1.31299e-06
A2	2392286	G	A	-	MODIFIER	intergenic_variant	0.069	0.2569	1.33509e-06
B3	141416367	G	A	BCL11B	MODIFIER	intron_variant	0.0517	0.1468	1.50501e-06
B3	141425492	T	G	BCL11B	MODIFIER	intron_variant	0.0517	0.1481	1.50501e-06
C1	105893573	G	A	PI4KB	MODIFIER	intron_variant	0.0862	0.1991	1.72013e-06
C1	140415771	G	A	LOC123379146	MODIFIER	intron_variant&non_coding_transcript_variant	0.1207	0.2661	1.81898e-06
A3	92064572	C	T	-	MODIFIER	intergenic_variant	0	0.0231	2.02354e-06
D3	68886811	A	ATTGCTGTGCAAGGACCTTGCTGTGCAAGG	DYM	MODIFIER	intron_variant	0	0.0642	2.04365e-06
A2	65975263	G	A	COBL	MODIFIER	intron_variant	0	0.0607	2.16681e-06
A3	132619810	A	G	-	MODIFIER	intergenic_variant	0.2241	0.3119	2.28461e-06
A3	132619821	T	C	-	MODIFIER	intergenic_variant	0.2241	0.3119	2.28461e-06
D4	60829636	T	G	GABBR2	MODIFIER	intron_variant	0.1379	0.3807	2.32617e-06
C2	25275465	C	T	-	MODIFIER	intergenic_variant	0.0345	0.1682	2.36174e-06
A1	204648862	C	T	-	MODIFIER	intergenic_variant	0.2586	0.3843	2.46511e-06
C1	163832997	G	T	LOC111561873	MODIFIER	intron_variant&non_coding_transcript_variant	0.0172	0.1651	2.62574e-06
D3	11800093	G	A	-	MODIFIER	intergenic_variant	0.2759	0.3578	2.74257e-06
D3	11800109	G	T	-	MODIFIER	intergenic_variant	0.2759	0.3578	2.74257e-06
D3	11800110	G	C	-	MODIFIER	intergenic_variant	0.2759	0.3578	2.74257e-06
A2	45032657	A	T	TRNT1	MODIFIER	intron_variant	0.1552	0.3241	2.85493e-06
A2	45045373	C	T	CRBN	MODIFIER	3_prime_UTR_variant	0.1552	0.3211	2.85493e-06
A2	45049646	G	A	TRNT1	MODIFIER	downstream_gene_variant	0.1552	0.3211	2.85493e-06
A2	45051564	G	T	TRNT1	MODIFIER	downstream_gene_variant	0.1552	0.3211	2.85493e-06
A2	45052772	G	A	CRBN	MODIFIER	intron_variant	0.1552	0.3241	2.85493e-06
A2	45057274	A	G	CRBN	MODIFIER	intron_variant	0.1552	0.3211	2.85493e-06
A3	132619874	A	G	-	MODIFIER	intergenic_variant	0.2414	0.3165	2.85644e-06
A3	132619883	T	C	-	MODIFIER	intergenic_variant	0.2414	0.3165	2.85644e-06
E3	36311931	C	T	RBFOX1	MODIFIER	intron_variant	0.0172	0.0741	2.88459e-06
E3	36313170	G	A	RBFOX1	MODIFIER	intron_variant	0.0172	0.0688	2.88459e-06
A3	4408459	A	G	-	MODIFIER	intergenic_variant	0.0345	0.3009	3.05208e-06
B1	8005577	C	A	-	MODIFIER	intergenic_variant	0.3448	0.4587	3.06865e-06
B1	8008241	C	T	-	MODIFIER	intergenic_variant	0.3448	0.4633	3.06865e-06
C2	25246727	G	A	-	MODIFIER	intergenic_variant	0.0357	0.1204	3.08463e-06
B3	110319824	T	G	SYNE2	MODIFIER	intron_variant	0.0345	0.0963	3.18081e-06
B3	110319826	C	T	SYNE2	MODIFIER	intron_variant	0.0345	0.0972	3.18891e-06
D3	18576362	T	C	-	MODIFIER	intergenic_variant	0	0.0602	3.19796e-06
A2	65975575	C	T	COBL	MODIFIER	intron_variant	0	0.0596	3.25634e-06
A2	65976357	CG	C	COBL	MODIFIER	intron_variant	0	0.0596	3.25634e-06
B4	18134051	G	A	MALRD1	MODIFIER	intron_variant	0	0.1009	3.28737e-06
E3	36313007	G	A	RBFOX1	MODIFIER	intron_variant	0.0179	0.0741	3.43774e-06
E3	12396537	T	G	-	MODIFIER	intergenic_variant	0	0.0688	3.48217e-06

## Sheet: Table S6
Table S6: Top 100 variants for HCM-affected cats within cohort 1 with congestive heart failure. MAF = minor allele frequency.
Chromosome	Position	Ref_allele	Alt_allele	Gene	Consequence	Impact	MAF_controls	MAF_cases	P_value
B3	66695429	C	G	LOC109500724	MODIFIER	intron_variant&non_coding_transcript_variant	0	0.1009	8.86155e-08
B3	66696843	G	A	LOC109500724	MODIFIER	intron_variant&non_coding_transcript_variant	0	0.1055	8.86155e-08
B3	66697529	G	A	LOC109500724	MODIFIER	intron_variant&non_coding_transcript_variant	0	0.1009	8.86155e-08
A1	19461619	G	A	NEK5	MODIFIER	intron_variant	0.3448	0.2339	1.05201e-07
A2	39644260	G	GACTTGGACTCAGGTCCTGGTCTCAC	LOC109496654	MODIFIER	intron_variant&non_coding_transcript_variant	0.069	0.2431	1.45945e-07
A2	39644265	C	T	LOC109496654	MODIFIER	intron_variant&non_coding_transcript_variant	0.069	0.2431	1.45945e-07
B3	66705998	A	G	LOC109500724	MODIFIER	intron_variant&non_coding_transcript_variant	0	0.0561	2.08051e-07
D4	10084186	C	T	-	MODIFIER	intergenic_variant	0.0172	0.1743	3.30894e-07
D4	10080515	C	T	-	MODIFIER	intergenic_variant	0.0345	0.1916	3.43513e-07
D4	10084454	T	C	-	MODIFIER	intergenic_variant	0.0172	0.1651	4.36916e-07
D1	55443174	TACTC	T	ACER3	MODIFIER	intron_variant	0.0172	0.1376	4.88502e-07
D3	67450553	G	A	-	MODIFIER	intergenic_variant	0.0172	0.0642	5.27188e-07
D3	67451904	G	A	-	MODIFIER	intergenic_variant	0.0172	0.0642	5.27188e-07
D3	67453874	A	G	-	MODIFIER	intergenic_variant	0.0172	0.0642	5.27188e-07
D3	67453889	T	G	-	MODIFIER	intergenic_variant	0.0172	0.0642	5.27188e-07
C2	28347432	G	A	-	MODIFIER	intergenic_variant	0.4655	0.1435	5.73469e-07
D3	67451786	G	A	-	MODIFIER	intergenic_variant	0.0172	0.0648	5.87199e-07
E2	48320172	A	C	HYDIN	MODIFIER	intron_variant	0.0345	0.1193	7.20822e-07
E2	48321426	T	C	HYDIN	LOW	synonymous_variant	0.0345	0.1193	7.20822e-07
A1	65660181	A	G	GPC6	MODIFIER	intron_variant	0.1379	0.2963	7.84217e-07
A1	65684698	C	A	GPC6	MODIFIER	intron_variant	0.1379	0.2963	7.84217e-07
A1	65707121	A	G	GPC6	MODIFIER	intron_variant	0.1379	0.2963	7.84217e-07
C2	74398507	G	A	-	MODIFIER	intergenic_variant	0	0.037	8.10014e-07
A1	19465635	A	G	NEK5	MODIFIER	intron_variant	0.2931	0.2064	8.11529e-07
A1	65675711	G	A	GPC6	MODIFIER	intron_variant	0.1379	0.3056	8.25351e-07
E3	32603226	C	G	GRIN2A	MODIFIER	intron_variant	0	0.0463	8.54969e-07
F1	51442835	C	G	-	MODIFIER	intergenic_variant	0.0862	0.3211	8.59941e-07
B1	82179921	C	G	HHIP	MODIFIER	intron_variant	0	0.0321	8.90468e-07
C2	74397530	C	T	-	MODIFIER	intergenic_variant	0	0.0367	8.90468e-07
C2	74399968	GC	G	-	MODIFIER	intergenic_variant	0	0.0367	8.90468e-07
C2	74404084	GC	G	-	MODIFIER	intergenic_variant	0	0.0367	8.90468e-07
E3	32601020	A	G	GRIN2A	MODIFIER	intron_variant	0	0.0459	8.90468e-07
E3	32601256	G	A	GRIN2A	MODIFIER	intron_variant	0	0.0459	8.90468e-07
E3	32602238	C	T	GRIN2A	MODIFIER	intron_variant	0	0.0459	8.90468e-07
E3	32602736	CTA	C	GRIN2A	MODIFIER	intron_variant	0	0.0463	8.90468e-07
A1	65709585	C	T	GPC6	MODIFIER	intron_variant	0.1379	0.3056	9.12964e-07
A1	65662765	A	G	GPC6	MODIFIER	intron_variant	0.1552	0.3241	9.18229e-07
B1	82162675	C	T	HHIP	MODIFIER	intron_variant	0	0.0367	9.30516e-07
A1	176688203	G	A	-	MODIFIER	intergenic_variant	0	0.0787	9.43657e-07
C2	74397623	A	G	-	MODIFIER	intergenic_variant	0	0.0413	9.47263e-07
A1	65684158	A	G	GPC6	MODIFIER	intron_variant	0.1379	0.2944	9.59789e-07
C2	74406666	G	A	-	MODIFIER	intergenic_variant	0	0.037	9.62412e-07
C2	74408110	T	A	-	MODIFIER	intergenic_variant	0	0.037	9.62412e-07
A1	176688389	G	A	-	MODIFIER	intergenic_variant	0	0.078	1.00665e-06
D1	55457242	G	A	ACER3	MODIFIER	intron_variant	0.0172	0.1376	1.07322e-06
D1	55459614	G	C	ACER3	MODIFIER	intron_variant	0.0172	0.1376	1.07322e-06
D1	55460528	A	AGT	ACER3	MODIFIER	intron_variant	0.0172	0.1376	1.07322e-06
C2	74398126	C	T	-	MODIFIER	intergenic_variant	0	0.0367	1.10431e-06
A1	65657872	G	A	GPC6	MODIFIER	intron_variant	0.1379	0.3028	1.13024e-06
A1	65660834	G	A	GPC6	MODIFIER	intron_variant	0.1379	0.3028	1.13024e-06
A1	65664188	G	A	GPC6	MODIFIER	intron_variant	0.1379	0.3028	1.13024e-06
A1	65665351	A	G	GPC6	MODIFIER	intron_variant	0.1379	0.3028	1.13024e-06
A1	65667617	A	T	GPC6	MODIFIER	intron_variant	0.1379	0.3028	1.13024e-06
A1	65671996	T	C	GPC6	MODIFIER	intron_variant	0.1379	0.3028	1.13024e-06
A1	65675486	T	C	GPC6	MODIFIER	intron_variant	0.1379	0.3028	1.13024e-06
A1	65675658	C	T	GPC6	MODIFIER	intron_variant	0.1379	0.3028	1.13024e-06
A1	65678499	T	C	GPC6	MODIFIER	intron_variant	0.1379	0.3028	1.13024e-06
A1	65678661	C	T	GPC6	MODIFIER	intron_variant	0.1379	0.3028	1.13024e-06
A1	65680834	A	G	GPC6	MODIFIER	intron_variant	0.1379	0.3028	1.13024e-06
A1	65683585	G	A	GPC6	MODIFIER	intron_variant	0.1379	0.3028	1.13024e-06
A1	65684849	A	G	GPC6	MODIFIER	intron_variant	0.1379	0.3028	1.13024e-06
A1	65691947	G	C	GPC6	MODIFIER	intron_variant	0.1379	0.3028	1.13024e-06
A1	65703902	G	A	GPC6	MODIFIER	intron_variant	0.1379	0.3028	1.13024e-06
A1	65686690	A	C	GPC6	MODIFIER	intron_variant	0.1379	0.3119	1.24325e-06
A1	65686700	T	C	GPC6	MODIFIER	intron_variant	0.1379	0.3119	1.24325e-06
A1	65687954	A	C	GPC6	MODIFIER	intron_variant	0.1379	0.3119	1.24325e-06
A1	65688192	A	G	GPC6	MODIFIER	intron_variant	0.1379	0.3119	1.24325e-06
A1	65688450	C	T	GPC6	MODIFIER	intron_variant	0.1379	0.3119	1.24325e-06
A1	65688620	G	A	GPC6	MODIFIER	intron_variant	0.1379	0.3119	1.24325e-06
A1	65703485	C	T	GPC6	MODIFIER	intron_variant	0.1379	0.3119	1.24325e-06
E2	31978456	G	A	LOC123382419	MODIFIER	intron_variant&non_coding_transcript_variant	0.0517	0.1697	1.28135e-06
C1	113329844	T	C	-	MODIFIER	intergenic_variant	0	0.0374	1.32832e-06
A1	65675440	G	A	GPC6	MODIFIER	intron_variant	0.1897	0.3472	1.3351e-06
E2	14869741	C	T	PAK4	MODIFIER	intron_variant	0.5517	0.3486	1.40234e-06
D3	67449900	C	A	-	MODIFIER	intergenic_variant	0.0172	0.0748	1.41612e-06
B2	13009295	G	T	-	MODIFIER	intergenic_variant	0.5	0.2523	1.43196e-06
A1	65667429	G	A	GPC6	MODIFIER	intron_variant	0.1379	0.3009	1.45303e-06
C1	113313827	T	C	-	MODIFIER	intergenic_variant	0	0.0367	1.46001e-06
C1	113329278	C	T	-	MODIFIER	intergenic_variant	0	0.0367	1.46001e-06
C1	113331413	T	C	-	MODIFIER	intergenic_variant	0	0.037	1.46001e-06
C1	113338988	G	A	-	MODIFIER	intergenic_variant	0	0.0367	1.46001e-06
C1	113348512	A	G	-	MODIFIER	intergenic_variant	0	0.037	1.46001e-06
C1	113316329	C	T	-	MODIFIER	intergenic_variant	0	0.037	1.47985e-06
A1	65675233	G	A	GPC6	MODIFIER	intron_variant	0.1897	0.344	1.4883e-06
C1	113340890	C	T	-	MODIFIER	intergenic_variant	0	0.0324	1.53108e-06
A1	65686775	CT	C	GPC6	MODIFIER	intron_variant	0.1379	0.3056	1.53663e-06
C1	113322983	C	T	-	MODIFIER	intergenic_variant	0	0.0374	1.54942e-06
C1	113288137	G	A	-	MODIFIER	intergenic_variant	0	0.0459	1.57397e-06
C1	113293693	A	ATT	-	MODIFIER	intergenic_variant	0	0.0459	1.57397e-06
C1	113296805	C	T	-	MODIFIER	intergenic_variant	0	0.0463	1.57397e-06
A1	65655397	G	A	GPC6	MODIFIER	intron_variant	0.1379	0.2798	1.60199e-06
A1	65656250	C	A	GPC6	MODIFIER	intron_variant	0.1379	0.2798	1.60199e-06
B1	119461344	A	C	NFKB1	MODIFIER	intron_variant	0	0.0183	1.63943e-06
B4	16698521	AC	A	-	MODIFIER	intergenic_variant	0	0.0138	1.6398e-06
A1	65619472	C	T	GPC6	MODIFIER	intron_variant	0.1724	0.3119	1.66031e-06
D3	67448258	C	A	-	MODIFIER	intergenic_variant	0.0172	0.1055	1.69064e-06
A2	161808950	A	ACT	-	MODIFIER	intergenic_variant	0	0.0367	1.77454e-06
D3	67450683	C	T	-	MODIFIER	intergenic_variant	0	0.0367	1.82621e-06
A1	19459351	C	G	NEK5	MODIFIER	intron_variant	0.3036	0.1806	1.85435e-06
A1	65669032	C	G	GPC6	MODIFIER	intron_variant	0.1379	0.3073	1.91481e-06

## Sheet: Table S7
Table S7: Top 100 variants for HCM-affected cats within cohort 1 with an arterial thromboembolism. MAF = minor allele frequency.
Chromosome	Position	Ref_allele	Alt_allele	Gene	Consequence	Impact	MAF_controls	MAF_cases	P_value
D1	55476063	A	T	ACER3	MODIFIER	intron_variant	0	0.1009	7.4554e-10
D1	55499558	G	A	ACER3	MODIFIER	intron_variant	0	0.1055	7.4554e-10
D1	55502021	C	T	ACER3	MODIFIER	intron_variant	0	0.1055	7.4554e-10
D1	55502066	T	G	ACER3	MODIFIER	intron_variant	0	0.1055	7.4554e-10
D1	55457242	G	A	ACER3	MODIFIER	intron_variant	0.0172	0.1376	2.0905e-08
D1	55459614	G	C	ACER3	MODIFIER	intron_variant	0.0172	0.1376	2.0905e-08
D1	55460528	A	AGT	ACER3	MODIFIER	intron_variant	0.0172	0.1376	2.0905e-08
B1	124379632	G	C	-	MODIFIER	intergenic_variant	0.0172	0.0741	2.38703e-08
C2	115037138	G	C	GYG1	MODIFIER	intron_variant	0	0.0872	4.38495e-08
C2	115043353	C	A	GYG1	MODIFIER	upstream_gene_variant	0	0.0872	4.38495e-08
A3	9996459	G	A	ZFP64	MODIFIER	upstream_gene_variant	0.0517	0.1239	8.21733e-08
B1	129878778	G	A	CCSER1	MODIFIER	intron_variant	0	0.0556	8.7268e-08
B1	130052071	T	G	CCSER1	MODIFIER	intron_variant	0	0.078	8.7268e-08
B3	66695429	C	G	LOC109500724	MODIFIER	intron_variant&non_coding_transcript_variant	0	0.1009	9.80362e-08
B3	66696843	G	A	LOC109500724	MODIFIER	intron_variant&non_coding_transcript_variant	0	0.1055	9.80362e-08
B3	66697529	G	A	LOC109500724	MODIFIER	intron_variant&non_coding_transcript_variant	0	0.1009	9.80362e-08
D1	52397378	TTA	T	-	MODIFIER	intergenic_variant	0.069	0.3165	1.04968e-07
X	95449473	T	A	-	MODIFIER	intergenic_variant	0.069	0.3318	1.18392e-07
X	95449474	C	A	-	MODIFIER	intergenic_variant	0.069	0.3318	1.18392e-07
X	95449758	C	T	-	MODIFIER	intergenic_variant	0.069	0.3224	1.18392e-07
D3	5793153	T	C	LOC101084234	MODIFIER	intron_variant	0	0.0694	1.26059e-07
B1	17134894	G	A	F11	MODIFIER	downstream_gene_variant	0.0172	0.1435	1.26372e-07
A1	236552755	C	T	-	MODIFIER	intergenic_variant	0	0.0505	1.35506e-07
X	95453985	C	T	-	MODIFIER	intergenic_variant	0.0862	0.3084	1.37073e-07
A3	7263163	G	A	-	MODIFIER	intergenic_variant	0	0.0183	1.4456e-07
A3	7266320	G	C	-	MODIFIER	intergenic_variant	0	0.0183	1.4456e-07
B4	3663939	T	G	-	MODIFIER	intergenic_variant	0	0.0321	1.4456e-07
B4	3664084	C	T	-	MODIFIER	intergenic_variant	0	0.0321	1.4456e-07
B4	3664371	T	C	-	MODIFIER	intergenic_variant	0	0.0231	1.4456e-07
B4	3675839	T	G	-	MODIFIER	intergenic_variant	0	0.0367	1.4456e-07
B4	3677431	G	A	-	MODIFIER	intergenic_variant	0	0.0367	1.4456e-07
B4	3682195	G	T	-	MODIFIER	intergenic_variant	0	0.0367	1.4456e-07
B4	3685756	T	G	-	MODIFIER	intergenic_variant	0	0.0413	1.4456e-07
B4	3685872	T	C	-	MODIFIER	intergenic_variant	0	0.0413	1.4456e-07
B4	3685901	T	C	-	MODIFIER	intergenic_variant	0	0.0413	1.4456e-07
B4	3710007	G	A	-	MODIFIER	intergenic_variant	0	0.0321	1.4456e-07
B4	3710776	G	A	-	MODIFIER	intergenic_variant	0	0.0321	1.4456e-07
B4	3718201	C	T	-	MODIFIER	intergenic_variant	0	0.0459	1.4456e-07
B4	3720960	G	A	-	MODIFIER	intergenic_variant	0	0.0505	1.4456e-07
B4	3724268	CGT	C	-	MODIFIER	intergenic_variant	0	0.0505	1.4456e-07
B4	117181647	C	T	LTA4H	MODIFIER	intron_variant	0	0.0229	1.4456e-07
B4	140349820	CCCCTGG	C	TAFA5	MODIFIER	intron_variant	0	0.0321	1.4456e-07
D2	6557466	C	T	-	MODIFIER	intergenic_variant	0	0.0688	1.4456e-07
D1	55472556	A	G	ACER3	MODIFIER	intron_variant	0	0.0963	1.50322e-07
B1	17133201	G	A	F11	MODIFIER	downstream_gene_variant	0.0172	0.1422	1.63447e-07
B1	17133358	G	T	F11	MODIFIER	downstream_gene_variant	0.0172	0.1422	1.63447e-07
B1	17134348	G	A	F11	MODIFIER	downstream_gene_variant	0.0172	0.1481	1.63447e-07
B1	17134811	C	T	F11	MODIFIER	downstream_gene_variant	0.0172	0.1422	1.63447e-07
B1	17135328	C	T	F11	MODIFIER	downstream_gene_variant	0.0172	0.1481	1.63447e-07
A3	9950678	C	T	-	MODIFIER	intergenic_variant	0.0345	0.1009	1.91125e-07
D1	99390139	C	T	CELF1	MODIFIER	intron_variant	0.0536	0.1806	1.92157e-07
A2	153032494	G	A	AKR1D1	MODIFIER	upstream_gene_variant	0.0517	0.1422	2.20326e-07
D1	99439948	A	G	CELF1	MODIFIER	upstream_gene_variant	0.1034	0.2454	2.21198e-07
B1	124384330	G	A	-	MODIFIER	intergenic_variant	0.0172	0.0413	2.26842e-07
B3	66695699	G	A	LOC109500724	MODIFIER	intron_variant&non_coding_transcript_variant	0.0172	0.1514	2.26842e-07
B3	66695707	G	A	LOC109500724	MODIFIER	intron_variant&non_coding_transcript_variant	0.0172	0.1514	2.26842e-07
B1	17136937	G	T	-	MODIFIER	intergenic_variant	0.0172	0.1055	2.32423e-07
D1	55500880	T	C	ACER3	MODIFIER	intron_variant	0.0172	0.125	2.44021e-07
X	95452943	G	A	-	MODIFIER	intergenic_variant	0.0862	0.3211	2.49921e-07
B1	17127439	G	A	F11	MODIFIER	intron_variant	0.0172	0.156	2.6115e-07
B1	17127486	C	T	F11	MODIFIER	intron_variant	0.0172	0.156	2.6115e-07
B1	17127489	T	C	F11	MODIFIER	intron_variant	0.0172	0.156	2.6115e-07
B1	17127555	A	G	F11	MODIFIER	intron_variant	0.0172	0.156	2.6115e-07
B1	17127695	C	T	F11	MODIFIER	intron_variant	0.0172	0.156	2.6115e-07
A1	15965546	G	T	LOC123383839	MODIFIER	intron_variant&non_coding_transcript_variant	0	0.0556	2.65367e-07
D1	99371472	C	T	CELF1	MODIFIER	intron_variant	0.0517	0.1806	2.66467e-07
D1	99372190	A	G	CELF1	MODIFIER	intron_variant	0.0517	0.1789	2.66467e-07
D1	99372616	A	T	CELF1	MODIFIER	intron_variant	0.0517	0.1789	2.66467e-07
D1	99373488	T	C	CELF1	MODIFIER	intron_variant	0.0517	0.1789	2.66467e-07
D1	99375682	G	A	CELF1	MODIFIER	intron_variant	0.0517	0.1789	2.66467e-07
D1	99382190	G	GT	CELF1	MODIFIER	intron_variant	0.0517	0.1789	2.66467e-07
D1	99397805	G	A	CELF1	MODIFIER	intron_variant	0.0517	0.1789	2.66467e-07
D1	99398095	T	C	CELF1	MODIFIER	intron_variant	0.0517	0.1789	2.66467e-07
D1	99399178	A	T	CELF1	MODIFIER	intron_variant	0.0517	0.1789	2.66467e-07
B1	17134639	C	G	F11	MODIFIER	downstream_gene_variant	0.0172	0.1636	2.68437e-07
E1	5882371	A	G	DNAH9	MODIFIER	intron_variant	0.0172	0.0459	2.70075e-07
B1	17138559	A	G	-	MODIFIER	intergenic_variant	0	0.0514	2.7189e-07
B1	165298059	TA	T	COMMD8	MODIFIER	downstream_gene_variant	0	0.0229	2.738e-07
A2	153113869	C	T	LOC101100956	MODIFIER	intron_variant	0.1724	0.3333	2.78326e-07
D1	99372855	C	G	CELF1	MODIFIER	intron_variant	0.2241	0.3119	2.80288e-07
B4	131722605	C	T	SOX10	MODIFIER	upstream_gene_variant	0	0.0421	2.86208e-07
A2	153136086	A	G	LOC101100956	MODIFIER	intron_variant	0.1724	0.2991	2.86552e-07
A2	153136582	G	A	LOC101100956	MODIFIER	intron_variant	0.1724	0.3009	2.86552e-07
A2	153138589	G	A	LOC101100956	MODIFIER	intron_variant	0.1724	0.3303	2.86552e-07
A2	153139177	T	C	LOC101100956	MODIFIER	intron_variant	0.1724	0.3257	2.86552e-07
A2	153139351	A	G	LOC101100956	MODIFIER	intron_variant	0.1724	0.3287	2.86552e-07
A2	153139557	G	GTTGT	LOC101100956	MODIFIER	intron_variant	0.1724	0.3241	2.86552e-07
A2	153140216	T	C	LOC101100956	MODIFIER	intron_variant	0.1724	0.3257	2.86552e-07
A1	16001412	T	TA	LOC111559720	MODIFIER	intron_variant&non_coding_transcript_variant	0	0.0596	2.90046e-07
X	95462868	T	C	-	MODIFIER	intergenic_variant	0.1034	0.3704	2.90526e-07
A1	15948776	A	G	LOC111559720	MODIFIER	intron_variant&non_coding_transcript_variant	0	0.0602	2.92015e-07
A1	15948783	C	T	LOC111559720	MODIFIER	intron_variant&non_coding_transcript_variant	0	0.0602	2.92015e-07
A1	15948877	G	A	LOC111559720	MODIFIER	intron_variant&non_coding_transcript_variant	0	0.0602	2.92015e-07
A1	16009432	A	G	LOC111559720	MODIFIER	intron_variant&non_coding_transcript_variant	0	0.0602	2.92015e-07
B1	165260383	T	C	ATP10D	MODIFIER	intron_variant	0	0.037	2.92015e-07
B4	131743216	C	T	LOC123386742	MODIFIER	intron_variant&non_coding_transcript_variant	0	0.0509	2.92015e-07
D2	6705668	G	A	SGMS1	MODIFIER	intron_variant	0	0.0972	2.92015e-07
B4	131751220	G	A	LOC123386742	MODIFIER	intron_variant&non_coding_transcript_variant	0	0.0642	2.9916e-07
B4	131734196	C	T	LOC123386742	MODIFIER	intron_variant&non_coding_transcript_variant	0	0.0463	3.02968e-07
B4	131734683	C	G	LOC123386742	MODIFIER	intron_variant&non_coding_transcript_variant	0	0.0467	3.02968e-07

## Sheet: Table S8
Table S8: Top 100 variants for HCM-affected cats within cohort 1 with evidence of spontaneous echo contrast, thrombus or both within the left atrium. MAF = minor allele frequency.
Chromosome	Position	Ref_allele	Alt_allele	Gene	Consequence	Impact	MAF_controls	MAF_cases	P_value
D1	55457242	G	A	ACER3	MODIFIER	intron_variant	0.0172	0.1376	1.18721e-08
D1	55459614	G	C	ACER3	MODIFIER	intron_variant	0.0172	0.1376	1.18721e-08
D1	55460528	A	AGT	ACER3	MODIFIER	intron_variant	0.0172	0.1376	1.18721e-08
D1	55456657	A	C	ACER3	MODIFIER	intron_variant	0.0345	0.156	1.76001e-08
D1	55456955	T	C	ACER3	MODIFIER	intron_variant	0.0345	0.156	1.76001e-08
D1	55457154	T	G	ACER3	MODIFIER	intron_variant	0.0345	0.156	1.76001e-08
D1	55456418	T	TA	ACER3	MODIFIER	intron_variant	0.0345	0.1667	1.90108e-08
B3	66695429	C	G	LOC109500724	MODIFIER	intron_variant&non_coding_transcript_variant	0	0.1009	2.19238e-08
B3	66696843	G	A	LOC109500724	MODIFIER	intron_variant&non_coding_transcript_variant	0	0.1055	2.19238e-08
B3	66697529	G	A	LOC109500724	MODIFIER	intron_variant&non_coding_transcript_variant	0	0.1009	2.19238e-08
D1	55457937	G	A	ACER3	MODIFIER	intron_variant	0.0517	0.162	4.88962e-08
D1	55458166	T	TAA	ACER3	MODIFIER	intron_variant	0.0517	0.162	4.88962e-08
D1	55456572	G	T	ACER3	MODIFIER	intron_variant	0.0517	0.1606	5.50776e-08
D1	55457835	T	C	ACER3	MODIFIER	intron_variant	0.0517	0.1606	5.50776e-08
D1	55458211	C	T	ACER3	MODIFIER	intron_variant	0.0517	0.1606	5.50776e-08
D1	55458280	C	CAAGT	ACER3	MODIFIER	intron_variant	0.0517	0.1606	5.50776e-08
D1	55476063	A	T	ACER3	MODIFIER	intron_variant	0	0.1009	6.63262e-08
D1	55499558	G	A	ACER3	MODIFIER	intron_variant	0	0.1055	6.63262e-08
D1	55502021	C	T	ACER3	MODIFIER	intron_variant	0	0.1055	6.63262e-08
D1	55502066	T	G	ACER3	MODIFIER	intron_variant	0	0.1055	6.63262e-08
D1	55456900	G	A	ACER3	MODIFIER	intron_variant	0.0517	0.1743	9.15079e-08
D1	55444300	G	A	ACER3	MODIFIER	intron_variant	0.0172	0.125	1.57896e-07
F2	75635446	T	C	ZFAT	MODIFIER	intron_variant	0.0185	0.0963	1.67184e-07
B1	17136937	G	T	-	MODIFIER	intergenic_variant	0.0172	0.1055	1.76832e-07
B1	17161281	C	T	-	MODIFIER	intergenic_variant	0.0172	0.0917	1.76832e-07
D1	55461900	C	A	ACER3	MODIFIER	intron_variant	0.0345	0.1343	2.48896e-07
B3	66705998	A	G	LOC109500724	MODIFIER	intron_variant&non_coding_transcript_variant	0	0.0561	2.68866e-07
C2	115037138	G	C	GYG1	MODIFIER	intron_variant	0	0.0872	2.74586e-07
C2	115043353	C	A	GYG1	MODIFIER	upstream_gene_variant	0	0.0872	2.74586e-07
D3	67450683	C	T	-	MODIFIER	intergenic_variant	0	0.0367	3.09684e-07
D3	17105564	C	T	HNF1A	MODIFIER	intron_variant	0	0.0505	3.0991e-07
B4	6717746	C	A	LOC109501298	MODIFIER	downstream_gene_variant	0.0172	0.0505	3.15354e-07
D3	17102768	C	CTCAT	HNF1A	MODIFIER	intron_variant	0.1786	0.2936	3.21126e-07
D3	67453712	C	T	-	MODIFIER	intergenic_variant	0	0.037	3.44914e-07
D3	17106301	G	A	HNF1A	MODIFIER	intron_variant	0	0.0514	3.45116e-07
A2	155015542	A	G	-	MODIFIER	intergenic_variant	0.0172	0.0963	3.52026e-07
B4	6717723	G	A	LOC109501298	MODIFIER	downstream_gene_variant	0.0172	0.0556	3.68943e-07
E2	26205364	A	G	-	MODIFIER	intergenic_variant	0	0.055	4.21517e-07
E2	26235535	AT	A	LOC101089160	MODIFIER	upstream_gene_variant	0	0.055	4.21517e-07
E2	26237478	A	T	-	MODIFIER	intergenic_variant	0	0.0556	4.21517e-07
D1	55431091	A	T	ACER3	MODIFIER	intron_variant	0.0172	0.133	4.6548e-07
D1	55432583	C	G	ACER3	MODIFIER	intron_variant	0.0172	0.133	4.6548e-07
D1	55432808	A	G	ACER3	MODIFIER	intron_variant	0.0172	0.133	4.6548e-07
D1	55432918	A	T	ACER3	MODIFIER	intron_variant	0.0172	0.133	4.6548e-07
D1	55433723	A	G	ACER3	MODIFIER	intron_variant	0.0172	0.133	4.6548e-07
D1	55434575	C	T	ACER3	MODIFIER	intron_variant	0.0172	0.133	4.6548e-07
D1	55434760	C	T	ACER3	MODIFIER	intron_variant	0.0172	0.133	4.6548e-07
D1	55435737	G	T	ACER3	MODIFIER	intron_variant	0.0172	0.133	4.6548e-07
D1	55436222	T	C	ACER3	MODIFIER	intron_variant	0.0172	0.133	4.6548e-07
D1	55436358	T	C	ACER3	MODIFIER	intron_variant	0.0172	0.133	4.6548e-07
D1	55436665	G	T	ACER3	MODIFIER	intron_variant	0.0172	0.133	4.6548e-07
D1	55437282	G	T	ACER3	MODIFIER	intron_variant	0.0172	0.133	4.6548e-07
D1	55437355	G	A	ACER3	MODIFIER	intron_variant	0.0172	0.133	4.6548e-07
D1	55437483	C	T	ACER3	MODIFIER	intron_variant	0.0172	0.133	4.6548e-07
D1	55437844	C	A	ACER3	MODIFIER	intron_variant	0.0172	0.133	4.6548e-07
D1	55438367	T	G	ACER3	MODIFIER	intron_variant	0.0172	0.133	4.6548e-07
D1	55438602	A	G	ACER3	MODIFIER	intron_variant	0.0172	0.133	4.6548e-07
D1	55438873	T	G	ACER3	MODIFIER	intron_variant	0.0172	0.133	4.6548e-07
D1	55438951	T	C	ACER3	MODIFIER	intron_variant	0.0172	0.133	4.6548e-07
D1	55439137	G	A	ACER3	MODIFIER	intron_variant	0.0172	0.133	4.6548e-07
D1	55439884	A	C	ACER3	MODIFIER	intron_variant	0.0172	0.1355	4.6548e-07
D1	55439911	T	C	ACER3	MODIFIER	intron_variant	0.0172	0.1343	4.6548e-07
D1	55439979	G	T	ACER3	MODIFIER	intron_variant	0.0172	0.133	4.6548e-07
D1	55440034	A	G	ACER3	MODIFIER	intron_variant	0.0172	0.133	4.6548e-07
D1	55440089	A	C	ACER3	MODIFIER	intron_variant	0.0172	0.133	4.6548e-07
D1	55440130	G	A	ACER3	MODIFIER	intron_variant	0.0172	0.133	4.6548e-07
D1	55441405	G	C	ACER3	MODIFIER	intron_variant	0.0172	0.1284	4.6548e-07
D1	55441412	AG	A	ACER3	MODIFIER	intron_variant	0.0172	0.1284	4.6548e-07
D1	55441536	A	C	ACER3	MODIFIER	intron_variant	0.0172	0.133	4.6548e-07
D1	55441538	A	G	ACER3	MODIFIER	intron_variant	0.0172	0.133	4.6548e-07
D1	55441575	AG	A	ACER3	MODIFIER	intron_variant	0.0172	0.1343	4.6548e-07
D1	55442027	A	G	ACER3	MODIFIER	intron_variant	0.0172	0.133	4.6548e-07
D1	55442117	T	C	ACER3	MODIFIER	intron_variant	0.0172	0.133	4.6548e-07
D1	55442630	T	C	ACER3	MODIFIER	intron_variant	0.0172	0.133	4.6548e-07
D1	55442894	G	A	ACER3	MODIFIER	intron_variant	0.0172	0.133	4.6548e-07
D1	55442937	G	A	ACER3	MODIFIER	intron_variant	0.0172	0.133	4.6548e-07
D1	55443094	T	C	ACER3	MODIFIER	intron_variant	0.0172	0.133	4.6548e-07
D1	55443135	C	G	ACER3	MODIFIER	intron_variant	0.0172	0.133	4.6548e-07
D1	55443174	TACTC	T	ACER3	MODIFIER	intron_variant	0.0172	0.1376	4.6548e-07
D1	55443678	T	G	ACER3	MODIFIER	intron_variant	0.0172	0.133	4.6548e-07
D1	55443704	A	G	ACER3	MODIFIER	intron_variant	0.0172	0.133	4.6548e-07
D1	55443726	C	CACAA	ACER3	MODIFIER	intron_variant	0.0172	0.133	4.6548e-07
D1	55444065	A	G	ACER3	MODIFIER	intron_variant	0.0172	0.133	4.6548e-07
D1	55444254	A	G	ACER3	MODIFIER	intron_variant	0.0172	0.133	4.6548e-07
D1	55444357	A	C	ACER3	MODIFIER	intron_variant	0.0172	0.133	4.6548e-07
D1	55444358	G	A	ACER3	MODIFIER	intron_variant	0.0172	0.133	4.6548e-07
D1	55444577	C	A	ACER3	MODIFIER	intron_variant	0.0172	0.133	4.6548e-07
D1	55444581	T	C	ACER3	MODIFIER	intron_variant	0.0172	0.133	4.6548e-07
D1	55444646	A	G	ACER3	MODIFIER	intron_variant	0.0172	0.133	4.6548e-07
D1	55444714	T	TAGACATTTCTCCAAAGAAGAC	ACER3	MODIFIER	intron_variant	0.0172	0.133	4.6548e-07
D1	55444735	C	T	ACER3	MODIFIER	intron_variant	0.0172	0.133	4.6548e-07
D1	55444746	G	A	ACER3	MODIFIER	intron_variant	0.0172	0.133	4.6548e-07
D1	55444812	A	T	ACER3	MODIFIER	intron_variant	0.0172	0.133	4.6548e-07
D1	55444832	A	C	ACER3	MODIFIER	intron_variant	0.0172	0.133	4.6548e-07
D1	55444867	A	G	ACER3	MODIFIER	intron_variant	0.0172	0.133	4.6548e-07
D1	55444944	T	C	ACER3	MODIFIER	intron_variant	0.0172	0.133	4.6548e-07
D1	55445041	T	A	ACER3	MODIFIER	intron_variant	0.0172	0.133	4.6548e-07
D1	55445052	C	T	ACER3	MODIFIER	intron_variant	0.0172	0.133	4.6548e-07
D1	55445123	A	G	ACER3	MODIFIER	intron_variant	0.0172	0.133	4.6548e-07
D1	55445321	A	G	ACER3	MODIFIER	intron_variant	0.0172	0.133	4.6548e-07

## Sheet: Table S9
Table S9: Top 100 variants for HCM-affected cats within cohort 1 with either an arterial thromboembolism, spontaneous echo contrast, or a combination of both. MAF = minor allele frequency.
Chromosome	Position	Ref_allele	Alt_allele	Gene	Consequence	Impact	MAF_controls	MAF_cases	P_value
B3	66695429	C	G	LOC109500724	MODIFIER	intron_variant&non_coding_transcript_variant	0	0.1009	2.18118e-08
B3	66696843	G	A	LOC109500724	MODIFIER	intron_variant&non_coding_transcript_variant	0	0.1055	2.18118e-08
B3	66697529	G	A	LOC109500724	MODIFIER	intron_variant&non_coding_transcript_variant	0	0.1009	2.18118e-08
D1	55457242	G	A	ACER3	MODIFIER	intron_variant	0.0172	0.1376	2.97794e-08
D1	55459614	G	C	ACER3	MODIFIER	intron_variant	0.0172	0.1376	2.97794e-08
D1	55460528	A	AGT	ACER3	MODIFIER	intron_variant	0.0172	0.1376	2.97794e-08
D1	55456657	A	C	ACER3	MODIFIER	intron_variant	0.0345	0.156	4.51192e-08
D1	55456955	T	C	ACER3	MODIFIER	intron_variant	0.0345	0.156	4.51192e-08
D1	55457154	T	G	ACER3	MODIFIER	intron_variant	0.0345	0.156	4.51192e-08
D1	55456418	T	TA	ACER3	MODIFIER	intron_variant	0.0345	0.1667	5.46835e-08
B1	17136937	G	T	-	MODIFIER	intergenic_variant	0.0172	0.1055	9.66338e-08
D1	55457937	G	A	ACER3	MODIFIER	intron_variant	0.0517	0.162	1.14437e-07
D1	55458166	T	TAA	ACER3	MODIFIER	intron_variant	0.0517	0.162	1.14437e-07
D1	55476063	A	T	ACER3	MODIFIER	intron_variant	0	0.1009	1.18537e-07
D1	55499558	G	A	ACER3	MODIFIER	intron_variant	0	0.1055	1.18537e-07
D1	55502021	C	T	ACER3	MODIFIER	intron_variant	0	0.1055	1.18537e-07
D1	55502066	T	G	ACER3	MODIFIER	intron_variant	0	0.1055	1.18537e-07
D1	55456572	G	T	ACER3	MODIFIER	intron_variant	0.0517	0.1606	1.29102e-07
D1	55457835	T	C	ACER3	MODIFIER	intron_variant	0.0517	0.1606	1.29102e-07
D1	55458211	C	T	ACER3	MODIFIER	intron_variant	0.0517	0.1606	1.29102e-07
D1	55458280	C	CAAGT	ACER3	MODIFIER	intron_variant	0.0517	0.1606	1.29102e-07
C2	115037138	G	C	GYG1	MODIFIER	intron_variant	0	0.0872	1.83665e-07
C2	115043353	C	A	GYG1	MODIFIER	upstream_gene_variant	0	0.0872	1.83665e-07
B1	17161281	C	T	-	MODIFIER	intergenic_variant	0.0172	0.0917	1.88481e-07
D1	55456900	G	A	ACER3	MODIFIER	intron_variant	0.0517	0.1743	2.16767e-07
D3	67450683	C	T	-	MODIFIER	intergenic_variant	0	0.0367	2.25706e-07
D3	67453712	C	T	-	MODIFIER	intergenic_variant	0	0.037	2.51663e-07
D3	17105564	C	T	HNF1A	MODIFIER	intron_variant	0	0.0505	2.66891e-07
B3	66705998	A	G	LOC109500724	MODIFIER	intron_variant&non_coding_transcript_variant	0	0.0561	2.75624e-07
D3	17102768	C	CTCAT	HNF1A	MODIFIER	intron_variant	0.1786	0.2936	2.76851e-07
F2	75635446	T	C	ZFAT	MODIFIER	intron_variant	0.0185	0.0963	2.80713e-07
E2	26205364	A	G	-	MODIFIER	intergenic_variant	0	0.055	2.94264e-07
E2	26235535	AT	A	LOC101089160	MODIFIER	upstream_gene_variant	0	0.055	2.94264e-07
E2	26237478	A	T	-	MODIFIER	intergenic_variant	0	0.0556	2.94264e-07
D3	17106301	G	A	CD3H12orf43	MODIFIER	downstream_gene_variant	0	0.0514	2.96463e-07
D1	55461900	C	A	ACER3	MODIFIER	intron_variant	0.0345	0.1343	3.11865e-07
A2	155015542	A	G	-	MODIFIER	intergenic_variant	0.0172	0.0963	3.19738e-07
B4	6717746	C	A	LOC109501298	MODIFIER	downstream_gene_variant	0.0172	0.0505	3.2416e-07
D1	55444300	G	A	ACER3	MODIFIER	intron_variant	0.0172	0.125	3.24609e-07
B4	6717723	G	A	LOC109501298	MODIFIER	downstream_gene_variant	0.0172	0.0556	3.78028e-07
D3	67450553	G	A	-	MODIFIER	intergenic_variant	0.0172	0.0642	4.90425e-07
D3	67451904	G	A	-	MODIFIER	intergenic_variant	0.0172	0.0642	4.90425e-07
D3	67453874	A	G	-	MODIFIER	intergenic_variant	0.0172	0.0642	4.90425e-07
D3	67453889	T	G	-	MODIFIER	intergenic_variant	0.0172	0.0642	4.90425e-07
D2	12923451	CGTGT	C	LOC123380742	MODIFIER	downstream_gene_variant	0.5862	0.375	5.10466e-07
D3	90680724	C	T	LOC123381122	MODIFIER	upstream_gene_variant	0	0.0413	5.14443e-07
F1	7009414	A	G	-	MODIFIER	intergenic_variant	0	0.0367	5.14443e-07
F1	7010915	G	T	-	MODIFIER	intergenic_variant	0	0.0413	5.14443e-07
F1	7011131	T	C	-	MODIFIER	intergenic_variant	0	0.0413	5.14443e-07
F1	7011738	C	A	-	MODIFIER	intergenic_variant	0	0.0413	5.14443e-07
F1	7012214	C	T	-	MODIFIER	intergenic_variant	0	0.0417	5.14443e-07
F1	7012956	G	T	-	MODIFIER	intergenic_variant	0	0.0413	5.14443e-07
F1	7013333	T	A	-	MODIFIER	intergenic_variant	0	0.0413	5.14443e-07
F1	7013844	G	A	-	MODIFIER	intergenic_variant	0	0.0413	5.14443e-07
F1	7015053	G	A	-	MODIFIER	intergenic_variant	0	0.0413	5.14443e-07
F1	7016620	G	A	-	MODIFIER	intergenic_variant	0	0.0417	5.14443e-07
F1	7018177	G	A	-	MODIFIER	intergenic_variant	0	0.0413	5.14443e-07
F1	7018194	A	G	-	MODIFIER	intergenic_variant	0	0.0413	5.14443e-07
F1	7018945	A	G	-	MODIFIER	intergenic_variant	0	0.0413	5.14443e-07
F1	7019684	C	T	-	MODIFIER	intergenic_variant	0	0.0417	5.14443e-07
F1	7019686	T	C	-	MODIFIER	intergenic_variant	0	0.0417	5.14443e-07
F1	7019754	C	A	-	MODIFIER	intergenic_variant	0	0.0413	5.14443e-07
F1	7019910	C	A	-	MODIFIER	intergenic_variant	0	0.0417	5.14443e-07
F1	7020092	A	G	-	MODIFIER	intergenic_variant	0	0.0413	5.14443e-07
F1	7020118	A	G	-	MODIFIER	intergenic_variant	0	0.0413	5.14443e-07
F1	7020405	G	A	-	MODIFIER	intergenic_variant	0	0.0413	5.14443e-07
F1	7020465	T	A	-	MODIFIER	intergenic_variant	0	0.0413	5.14443e-07
F1	7020660	G	A	-	MODIFIER	intergenic_variant	0	0.0413	5.14443e-07
E2	26151506	C	T	-	MODIFIER	intergenic_variant	0.0172	0.0741	5.42585e-07
B4	50856009	A	AT	LOC123386546	MODIFIER	intron_variant&non_coding_transcript_variant	0.0357	0.0972	5.43885e-07
D3	67451786	G	A	-	MODIFIER	intergenic_variant	0.0172	0.0648	5.60506e-07
F1	7008692	A	AT	-	MODIFIER	intergenic_variant	0	0.0374	5.70408e-07
F1	7009693	C	T	-	MODIFIER	intergenic_variant	0	0.037	5.70408e-07
F1	7011309	C	T	-	MODIFIER	intergenic_variant	0	0.0413	6.15359e-07
D4	10028717	G	A	-	MODIFIER	intergenic_variant	0	0.1019	6.43824e-07
D4	10029190	C	T	-	MODIFIER	intergenic_variant	0	0.1019	6.43824e-07
B1	197600167	A	C	-	MODIFIER	intergenic_variant	0.1552	0.4633	6.46839e-07
A2	153032494	G	A	CREB3L2	MODIFIER	intron_variant	0.0517	0.1422	7.10686e-07
A2	159937864	G	A	CNTNAP2	MODIFIER	intron_variant	0.6724	0.3349	7.15462e-07
A2	159938092	C	T	CNTNAP2	MODIFIER	intron_variant	0.6724	0.3303	7.15462e-07
B1	165298059	TA	T	COMMD8	MODIFIER	downstream_gene_variant	0	0.0229	7.33624e-07
B4	6717776	C	T	LOC109501298	MODIFIER	downstream_gene_variant	0.0172	0.0459	7.37869e-07
B4	6719654	T	C	LOC109501298	MODIFIER	intron_variant&non_coding_transcript_variant	0.0172	0.0467	7.37869e-07
E2	26110386	C	T	-	MODIFIER	intergenic_variant	0.0172	0.0826	7.53254e-07
E2	26110841	C	T	-	MODIFIER	intergenic_variant	0.0172	0.0826	7.53254e-07
E2	26111285	G	A	-	MODIFIER	intergenic_variant	0.0172	0.088	7.53254e-07
E2	26112662	T	G	-	MODIFIER	intergenic_variant	0.0172	0.0872	7.53254e-07
E2	26114391	C	T	-	MODIFIER	intergenic_variant	0.0172	0.0872	7.53254e-07
E2	26114432	GACAA	G	-	MODIFIER	intergenic_variant	0.0172	0.0872	7.53254e-07
E2	26114849	A	T	-	MODIFIER	intergenic_variant	0.0172	0.0872	7.53254e-07
E2	26115074	A	C	-	MODIFIER	intergenic_variant	0.0172	0.0826	7.53254e-07
E2	26115075	A	C	-	MODIFIER	intergenic_variant	0.0172	0.0826	7.53254e-07
E2	26115115	G	A	-	MODIFIER	intergenic_variant	0.0172	0.0872	7.53254e-07
E2	26115256	A	G	-	MODIFIER	intergenic_variant	0.0172	0.0833	7.53254e-07
E2	26115366	T	C	-	MODIFIER	intergenic_variant	0.0172	0.0872	7.53254e-07
E2	26115595	A	G	-	MODIFIER	intergenic_variant	0.0172	0.0872	7.53254e-07
E2	26115951	T	C	-	MODIFIER	intergenic_variant	0.0172	0.0826	7.53254e-07
E2	26119160	A	G	-	MODIFIER	intergenic_variant	0.0172	0.0734	7.53254e-07
E2	26120811	TA	T	-	MODIFIER	intergenic_variant	0.0172	0.0734	7.53254e-07
E2	26121892	G	T	-	MODIFIER	intergenic_variant	0.0172	0.0734	7.53254e-07

## Sheet: Table S10
Table S10: Top 100 variants for HCM-affected cats within cohort 1 that experienced sudden cardiac death. MAF = minor allele frequency.
Chromosome	Position	Ref_allele	Alt_allele	Gene	Consequence	Impact	MAF_controls	MAF_cases	P_value
A1	152002542	T	C	-	MODIFIER	intergenic_variant	0	0.055	1.5348e-28
B2	120055611	G	A	EYA4	MODIFIER	intron_variant	0	0.0833	2.31241e-27
A1	152048577	G	T	LOC123379074	MODIFIER	intron_variant&non_coding_transcript_variant	0	0.0509	7.01281e-27
D2	2324358	G	C	PCDH15	MODIFIER	5_prime_UTR_variant	0	0.0321	7.01281e-27
D4	1162609	G	T	WNK2	MODIFIER	intron_variant	0.0714	0.1697	9.72291e-27
D2	80376440	T	TA	ABRAXAS2	MODIFIER	intron_variant	0	0.1697	1.04831e-26
A3	83659408	G	A	LOC109498607	MODIFIER	intron_variant&non_coding_transcript_variant	0	0.1147	4.07025e-10
E2	55769289	T	G	LOC109494966	MODIFIER	intron_variant&non_coding_transcript_variant	0	0.0826	4.07025e-10
E2	55770181	G	A	LOC109494966	MODIFIER	intron_variant&non_coding_transcript_variant	0	0.0826	4.07025e-10
E2	55773094	A	G	LOC109494966	MODIFIER	intron_variant&non_coding_transcript_variant	0	0.0694	4.07025e-10
E2	55775296	C	T	LOC109494966	MODIFIER	intron_variant&non_coding_transcript_variant	0	0.0826	4.07025e-10
E2	55776399	C	G	LOC109494966	MODIFIER	intron_variant&non_coding_transcript_variant	0	0.0833	4.07025e-10
E2	55779081	A	C	LOC109494966	MODIFIER	intron_variant&non_coding_transcript_variant	0	0.0833	4.07025e-10
E2	55779096	A	T	LOC109494966	MODIFIER	intron_variant&non_coding_transcript_variant	0	0.0833	4.07025e-10
E2	55781770	C	G	LOC109494966	MODIFIER	intron_variant&non_coding_transcript_variant	0	0.0826	4.07025e-10
E2	55782649	G	C	LOC109494966	MODIFIER	intron_variant&non_coding_transcript_variant	0	0.0833	4.07025e-10
E2	55782892	G	A	LOC109494966	MODIFIER	intron_variant&non_coding_transcript_variant	0	0.0826	4.07025e-10
E2	55782918	C	T	LOC109494966	MODIFIER	intron_variant&non_coding_transcript_variant	0	0.0833	4.07025e-10
E2	55783244	GA	G	LOC109494966	MODIFIER	intron_variant&non_coding_transcript_variant	0	0.0826	4.07025e-10
E2	55786672	A	T	LOC111557985	MODIFIER	intron_variant&non_coding_transcript_variant	0	0.0926	4.07025e-10
E2	55787439	A	AC	LOC111557985	MODIFIER	intron_variant&non_coding_transcript_variant	0	0.0917	4.07025e-10
E2	55789637	G	A	LOC111557985	MODIFIER	intron_variant&non_coding_transcript_variant	0	0.0926	4.07025e-10
E2	55790183	G	A	LOC111557985	MODIFIER	intron_variant&non_coding_transcript_variant	0	0.0935	4.07025e-10
E2	55791128	A	G	LOC109494966	MODIFIER	intron_variant&non_coding_transcript_variant	0	0.0917	4.07025e-10
E2	55792877	T	A	LOC109494966	MODIFIER	upstream_gene_variant	0	0.0917	4.07025e-10
E2	55793393	A	C	LOC109494966	MODIFIER	upstream_gene_variant	0	0.0826	4.07025e-10
E2	55795655	C	T	LOC109494966	MODIFIER	upstream_gene_variant	0	0.0826	4.07025e-10
E2	55800053	C	T	LOC111557985	MODIFIER	intron_variant&non_coding_transcript_variant	0	0.0826	4.07025e-10
E2	55801289	A	C	LOC111557985	MODIFIER	intron_variant&non_coding_transcript_variant	0	0.0826	4.07025e-10
E2	55807272	A	C	LOC111557985	MODIFIER	intron_variant&non_coding_transcript_variant	0	0.078	4.07025e-10
E2	55811095	A	G	LOC111557985	MODIFIER	intron_variant&non_coding_transcript_variant	0	0.088	4.07025e-10
A1	226448878	T	C	FBXL7	MODIFIER	intron_variant	0.0517	0.1101	1.63246e-09
B3	103692361	C	T	TMEM260	MODIFIER	intron_variant&non_coding_transcript_variant	0.0345	0.1009	2.00371e-09
B3	117821485	T	G	DPF3	MODIFIER	intron_variant	0.0345	0.1157	2.00371e-09
C1	37081575	G	A	EFCAB14	MODIFIER	intron_variant	0.0345	0.0642	2.00371e-09
C1	37101079	C	T	EFCAB14	MODIFIER	intron_variant	0.0345	0.0688	2.00371e-09
C1	37104523	G	A	EFCAB14	MODIFIER	intron_variant	0.0345	0.0642	2.00371e-09
C1	37105327	G	A	EFCAB14	MODIFIER	intron_variant	0.0345	0.0694	2.00371e-09
C1	37106309	C	T	EFCAB14	MODIFIER	intron_variant	0.0345	0.0688	2.00371e-09
C1	37106789	C	T	CYP4B1	MODIFIER	upstream_gene_variant	0.0345	0.0688	2.00371e-09
C1	37108348	T	C	CYP4B1	MODIFIER	upstream_gene_variant	0.0345	0.0694	2.00371e-09
C1	37110156	C	T	CYP4B1	MODIFIER	upstream_gene_variant	0.0345	0.0688	2.00371e-09
C1	37111706	G	C	CYP4B1	MODIFIER	5_prime_UTR_variant	0.0345	0.0688	2.00371e-09
C1	37111937	A	G	CYP4B1	MODIFIER	intron_variant	0.0345	0.0688	2.00371e-09
C1	37112080	G	A	CYP4B1	MODIFIER	intron_variant	0.0345	0.0642	2.00371e-09
C1	37118326	C	CA	CYP4B1	MODIFIER	intron_variant	0.0345	0.0694	2.00371e-09
C1	37119748	G	A	CYP4B1	MODIFIER	intron_variant	0.0345	0.0642	2.00371e-09
C1	37119922	C	T	CYP4B1	MODIFIER	intron_variant	0.0345	0.0642	2.00371e-09
C1	37120973	G	A	CYP4B1	MODIFIER	intron_variant	0.0345	0.0642	2.00371e-09
C1	37122480	C	CGGTT	CYP4B1	MODIFIER	intron_variant	0.0345	0.078	2.00371e-09
C1	37122713	C	T	CYP4B1	MODIFIER	intron_variant	0.0345	0.078	2.00371e-09
C1	37127819	A	T	CYP4B1	MODIFIER	upstream_gene_variant	0.0345	0.0648	2.00371e-09
C1	37128056	T	C	CYP4B1	MODIFIER	intron_variant	0.0345	0.0642	2.00371e-09
C1	37128103	AAAGATTACTC	A	CYP4B1	MODIFIER	intron_variant	0.0345	0.0642	2.00371e-09
C1	37128256	C	CTTA	CYP4B1	MODIFIER	intron_variant	0.0345	0.0642	2.00371e-09
C1	37128930	C	T	CYP4B1	MODIFIER	intron_variant	0.0345	0.0642	2.00371e-09
C1	37131103	AGTT	A	CYP4B1	MODIFIER	intron_variant	0.0345	0.0648	2.00371e-09
C1	37131470	G	A	CYP4B1	MODIFIER	intron_variant	0.0345	0.0648	2.00371e-09
C1	37131471	C	T	CYP4B1	MODIFIER	intron_variant	0.0345	0.0642	2.00371e-09
C1	37132264	C	A	CYP4B1	MODIFIER	intron_variant	0.0345	0.0648	2.00371e-09
C1	37141284	AG	A	CYP4B1	MODIFIER	intron_variant	0.0345	0.0509	2.00371e-09
C1	37147627	A	G	CYP4B1	MODIFIER	intron_variant	0.0345	0.0642	2.00371e-09
C1	37150353	T	C	CYP4B1	MODIFIER	intron_variant	0.0345	0.0642	2.00371e-09
D2	76690038	C	T	PLPP4	MODIFIER	intron_variant	0.0345	0.1789	2.00371e-09
E1	18358435	C	G	SARM1	MODIFIER	intron_variant	0.0345	0.0688	2.00371e-09
E1	18370396	ACAAAAAC	A	TMEM199	MODIFIER	intron_variant	0	0.0321	2.00371e-09
A3	31879970	T	G	-	MODIFIER	intergenic_variant	0	0.1101	2.05032e-09
C1	37124300	A	G	CYP4B1	MODIFIER	upstream_gene_variant	0.0357	0.0642	2.34502e-09
A1	226448267	GGA	G	FBXL7	MODIFIER	intron_variant	0.0536	0.1055	2.68481e-09
D1	18305019	A	G	LOC123380369	MODIFIER	upstream_gene_variant	0	0.1101	5.05732e-09
C2	8266616	G	A	-	MODIFIER	intergenic_variant	0	0.1009	7.75092e-09
F1	34000265	G	A	-	MODIFIER	intergenic_variant	0	0.0321	7.75092e-09
E3	33585396	T	C	LOC109495299	MODIFIER	non_coding_transcript_exon_variant	0.2931	0.4633	8.70596e-09
E1	47937619	C	T	-	MODIFIER	intergenic_variant	0.069	0.2156	8.79438e-09
C2	151055045	G	A	-	MODIFIER	intergenic_variant	0.0517	0.088	1.46915e-08
D1	60964074	T	C	LOC101081667	MODIFIER	downstream_gene_variant	0	0.028	1.64444e-08
D4	61355590	T	C	TGFBR1	MODIFIER	intron_variant	0.0862	0.2569	1.66483e-08
B1	7408554	C	T	GPM6A	MODIFIER	intron_variant	0.0172	0.078	2.46501e-08
B1	7484618	A	C	GPM6A	MODIFIER	intron_variant	0.0172	0.1055	2.46501e-08
B4	133754372	G	GA	MRTFA	MODIFIER	intron_variant	0	0.1019	2.82799e-08
D1	61005847	A	C	LOC101092641	MODIFIER	upstream_gene_variant	0	0.0275	2.82799e-08
A2	119835268	G	A	JAZF1	MODIFIER	intron_variant	0.0345	0.0734	2.98652e-08
A2	119835376	C	T	JAZF1	MODIFIER	intron_variant	0.0345	0.0734	2.98652e-08
A2	119835495	T	C	JAZF1	MODIFIER	intron_variant	0.0345	0.0787	2.98652e-08
A2	119837255	G	A	JAZF1	MODIFIER	intron_variant	0.0345	0.0734	2.98652e-08
C1	8429333	G	A	LOC101098881	MODIFIER	downstream_gene_variant	0.0345	0.0463	3.11619e-08
A3	31849248	G	C	GPCPD1	MODIFIER	intron_variant	0	0.0505	3.31691e-08
A3	83721225	ATTC	A	LOC109498607	MODIFIER	intron_variant&non_coding_transcript_variant	0	0.088	3.31691e-08
A3	139456096	C	G	-	MODIFIER	intergenic_variant	0	0.0231	3.31691e-08
B1	157249843	T	A	LOC123385061	MODIFIER	intron_variant&non_coding_transcript_variant	0.1786	0.0972	3.31691e-08
C1	45670354	T	G	LOC102902095	MODIFIER	intron_variant&non_coding_transcript_variant	0	0.0413	3.31691e-08
D1	60865003	A	G	LOC101081161	MODIFIER	intron_variant	0	0.0275	3.31691e-08
D4	552199	C	G	IARS1	MODIFIER	intron_variant	0	0.0459	3.31691e-08
E1	19820507	A	G	LOC123381868	MODIFIER	upstream_gene_variant	0	0.0505	3.31691e-08
E2	1807459	C	T	-	MODIFIER	intergenic_variant	0	0.0787	3.31691e-08
F2	41928452	AGAG	A	-	MODIFIER	intergenic_variant	0	0.0826	3.31691e-08
X	2147026	C	T	-	MODIFIER	intergenic_variant	0	0.0505	3.31691e-08
X	2167669	C	T	-	MODIFIER	intergenic_variant	0	0.0509	3.31691e-08
X	3339687	C	A	-	MODIFIER	intergenic_variant	0.1607	0.0367	3.31691e-08

[truncated: 16 more sheets: Table S11, Table S12, Table S13, Table S14, Table S15, Table S16, Table S17, Table S18, Table S19, Table S20, Table S21, Table S22, Table S23, Table S24, Table S25, Table S26]
